# Supplementary material for: Socioeconomic and sex inequalities in chronic pain: A population-based cross-sectional study
Source: PLoS One. 2023 May 25;18(5):e0285975. doi: 10.1371/journal.pone.0285975 (PMC10212187; doi:10.1371/journal.pone.0285975)
Supplement: S1 Data set — (XLSX) [file pone.0285975.s001.xlsx]

## Sheet: Variables
ID	Weight Factor	Sex	Occupation	Number of Non-communicable Diseases	Cognitive Function Impairment	Chronic Pain (self-reported)	Depression	Body Mass Index	Physical Activity	Difficulty of Access to Health Services	Financial sufficiency	Race/skin color	Alcohol consumption	Smoking	Sleep Disorders	Cultural Activities	Perception of violence in their neighborhoods	Educational Attainment	Age group	Pain score	Human Development Index
		0 = Male	0 = Economically Inactive	0 = 0-1	0 = No	0 = No	0 = No	0 = Eutrophic	0 = No	0 = No	1 = Yes	1 = White	0 = No	0 = Never	0= No	1 = Yes	1 = Always	0 = 8≥ years	1 = 60-79 years		1 = 3rd tertile
		1 = Female	1 = Economically Active	1 = 2≥	1 = Yes	1 = Yes	1 = Yes	1 = Underweight	1= Yes	1= Yes	2 = No	2 = Non-white	1 = Yes	1 = Yes	1= Yes	2 = No	2 = Sometimes	1 = 0-7 years	2 = 80≥ years		2 = 2nd tertile
								2 = Overweight									3 = Never				3= 1st tertile
								3 = Obese

## Sheet: Individual data
ID	Sex	Weight Factor	Occupation	Number of Non-communicable Diseases	Cognitive Function Impairment	Chronic Pain (self-reported)	Depression	Body Mass Index	Physical Activity	Difficulty of Access to Health Services	Financial sufficiency	Race/skin color	Alcohol consumption	Smoking	Sleep Disorders	Cultural Activities	Perception of violence in their neighborhoods	Educational Attainment	Age group	Pain score	Human Development Index
	0	539.673	0	1	1			0	0	0	1		0	0	0		3	1	2		1
	1	843.091	0	1	0	0	0	3	1	0	1	2	0	0	1	1	3	1	2		3
	1	843.091	0	0	1				0	0	2	2	0	0	1	2	2	1	2		2
	1	843.091	0	1	0	0	1	0	0	0	1	1	0	0	1	2	2	1	2		1
	1	1020.25	0	1	0	0	1	3	0	1	2	2	0	0	1	2	2	1	1		3
	0	1490.53	0	1	0	0	0	0	0	0	1	1	0	0	0	1	2	1	2		2
	0	1490.53	0	0	0	0	0	0	0	0	1	1	0	1	0	2	3	1	2		2
	1	1113.54	0	1	0	0	0	0	0	0	1	1	1	1	0	1	2	0	1		3
	1	1019.34	1	1	0	1	0	3	0	0	1	1	0	1	1	1	3	0	1	9	3
	0	1377.3		1	0	0	0		0	1	2	1	0	0	1	2	3	0	1		3
	1	1019.34	1	1	0	1	0	3	1	0	1	1	0	0	1	1	3	0	1	8	3
	0	1377.3	1	1	0	0	1	0	1	0	2	1	0	1	0	1	3	0	1		2
	0	1000.07	0	1	0	0	0		0	0	2	2	1	1	0	1	2	0	1		2
	1	710.474	0	0	0	0	0	3	0	0	2	1	0	1	0	1	2	0	1		3
	1	710.474	0	1	0	1	1	2	0	0	2	2	0	1	1	1	1	0	1	3	1
	1	1609.45	0	1	0	0	0	2	0	0	1	2	0	0	0	2	3	1	1		3
	0	2712.29	0	0	0	0	0	0	0	0	2	1	0	0	0	2	3	1	1		3
	0	2712.29	0	1	1	0		0	0	0	1	1	0	0	1	2	3	1	1		3
	1	1008.73	1	1	0	0	0	3	0	0	2	1	0	0	1	1	2	0	1		3
	0	1183.09	0	0	0	1	0	0	0	0	1	1	0	1	1	2	1	1	1	5	3
	0	1362.97	1	0	1	0	0	0	0	1	2	2	0	1	0	2	2	1	1		2
	1	1008.73	0	0	0	0	0	0	0	0	1	2	0	1	0	2	3	1	1		2
	1	840.495	0	0	0	1	1	0	1	0	2	1	0	1	1	2	2	1	1	7	2
	1	1008.73		0	1	0	0	0	0	0	2	1	0	0	0	2	3	1	1		2
	1	1008.73	0	1	0	0	0	3	1	1	1	2	0	1	0	1	2	0	1		3
	0	1362.97	1	0	0	0	0	1	1	1	1	1	1	1	0	2	2	1	1		2
	0	1183.09	0	1	0	1	0	1	0	0	1	1	1	1	1	2	2	1	1	8	2
	0	1362.97	1	0	0	1	0	3	0	1	2	2	0	0	0	1	2	1	1	9	1
	1	840.495	0	0	0	0	0	0	0	0	1	1	0	0	1	1	3	0	1		1
	1	1008.73	1	1	0	1	0	3	1	1	2	2	0	0	0	2	2	1	1	8	3
	1	1008.73	1	1	0	1	0	2	1	1	1	2	1	1	1	2	2	1	1	10	1
	1	840.495	0	0	0	0	0	0	1	0	2	2	1	0	1	2	1	1	1		3
	0	1183.09	0	1	0	0	0	0	1	1	1	1	1	0	1	2	1	1	1		2
	1	840.495	0	1	0	1	0	3	0	0		1	0	0	1	2	2	1	1	7	2
	1	1008.73	1	1	0	0	0	0	1	1	1	2	0	1	0	1	2	1	1		3
	1	840.495	0	0	0	1	1	2	1	0	2	1	0	1	1	2	1	1	1	10	3
	0	1362.97	1	0	0	1	0	1	1	1	2	2	0	1	0	1	3	1	1	5	3
	1	1008.73	1	0	0	0	0	3	1	1	1	1	0	0	1	1	2	0	1		3
	1	1008.73	1	1	0	0	0	3	1	1	1	2	0	1	1	1	2	0	1		3
	1	840.495	0	0	0	0	1	1	0	0	2	1	0	1	0	1	1	1	1		3
	1	840.495	1	1	0	1	0	3	1	1	2	1	0	1	1	1	2	0	1	9	2
	0	1183.09	0	1	1	1	1		0	1	2	1	0	1	1	2		1	1	7	3
	1	840.495	0	1	0	1	1		0	1	2	2	0	1	1	2	3	1	1	8	2
	0	1183.09	0	0	0	0	0	0	1	0	2	1	0	1	0	2	3	1	1		3
	1	840.495	0	1	0	0	1	2	1	0	2	1	0	1	1	2	1	1	1		3
	1	840.495	0	1	0	1	1	0	1	1	1	1	0	0	1	2	1	0	1	6	2
	1	840.495	1	1	0	0	0	3	1	1	1	2	0	1	0	1	3	1	1		1
	1	776.813	0	1	0	1	0		0	1	2	1	0	0	0	2		1	2	10	1
	1	940.048	0	1	0	0	0	2	0	0	2	2	0	0	0	2	1	1	1		1
	0	1584.2	0	1	1	1	0	2	1	1	1	1	0	1	0	2	2	1	1	9	2
	0	1584.2	0	0	0	0	1	0	1	1	2	1	0	1	0	1	1	1	1		3
	1	940.048	0	1	0	1	1	0	0	1		1	0	0	1	2	2	1	1	10	1
	1	940.048	0	1	1	0	0	3	1	0	1	1	0	0	0	2	3	1	1		3
	0	1258.31	0	1	0	0	0		0	0	2	2	1	1	0	2	3	1	2		3
	1	776.813	0	0	0	1	0		0	1	2	1	0	1	0	2	1	1	2	5	2
	0	619.188	0	0	1	0		1	0	0	2	2	0	1	1			1	2		2
	1	333.166	0	0	1	0		1	0	0	2	1	0	0	0			1	2		1
	1	333.166	0	1	1	0		0	0	1	2	1	0	0	1	2	2	1	2		2
	1	333.166	0	1	1			1	0	1	2		0	0	1	2	2	1	2		2
	1	699.48	0	1	0	0	0	3	1	1	2	2	0	0	0	2	2	1	2		2
	1	846.463	0	1	1	1	1		0	1	1	1	1	0	1	2	2	1	1	5	1
	1	846.463	0	1	0	0	0	3	1	0	1	2	0	1	1	2	2	1	1		2
	1	846.463	0	1	0	0	1	2	1	1	2	1	0	0	0	1	2	1	1		2
	0	1133.04	0	0	0	0	0	0	1	1	2	1	0	0	0	2	3	1	2		1
	1	699.48	0	1	0	0	0	0	1	0	2	1	0	0	1	2	2	1	2		2
	0	1426.49	0	1	0	0	0	0	0	0	2	2	0	1	0	2	2	1	1		1
	0	1133.04	0	0	1	0	1	0	0	0	2	2	0	1	1	2	2	1	2		3
	1	699.48	0	1	0	0	0	0	1	1	1	1	0	1	0	2	2	1	2
	1	113.037	0	1	1	1	1		0	1	2	2	0	0	1	2	1	1	2	10	2
	1	136.79	0	1	0	1	1	3	1	0	1	1	0	0	1	2	1	1	1	10	3
	1	136.79	0	1	0	0	0		1	0	1	1	0	0	0	2	3	1	1		2
	1	136.79	0	0	0	1	1	0	0	1	2	1	0	0	1	1	2	1	1	5	1
	1	113.037	0	0	0	0	0	0	0	0	1	1	0	0	0	1	2	1	2		1
	1	1488.63	1	1	0	1	1	3	0	0	2	1	1	0	1	2	1	0	1	5	1
	0	1926.67	1	1	0	0	0	2	0	0	2	1	1	0	1	1	3	1	1		3
	1	1488.63	0	1	0	1	1	0	1	0	2	1	0	1	1	1	1	1	1	5	3
	1	1488.63	1	1	0	0	1	3	0	0	2	1	0	0	1	1	3	1	1		1
	0	1926.67	1	0	0	0	0	2	0	0	1	1	1	1	0	2	1	1	1		3
	1	1488.63	1	1	0	1	1	3	0	0	2	2	0	1	0	2	1	0	1	9	2
	1	1488.63	1	1	0	0	0	3	1	0	2	1	0	0	0	2	2	1	1		3
	1	333.166	0	1	1				0	0			0	0	0				2		1
	0	1622.19	0	0	0	1	0	0	1	0	2	1	1	0	0	1	3	0	1	0	2
	1	795.442	0	1	0	0	1	0	0	0	1	1	0	0	1	1	2	0	2		1
	1	795.443	0	1	0	0	0	0	0	0	1	2	0	0	0	1	2	0	2		1
	1	795.441	0	1	0	1	0		0	0	1	1	0	0	0	1	2	1	2	7	1
	1	916.107	0	1	0	1	1	3	0	0	2	2	0	0	1	1	3	1	1	7	1
	1	757.03	0	1	0	1	1		1	0	2	1	0	0	1	1	1	0	2	7	2
	1	956.863	0	1	0	1	0	0	0	0	1	1	0	0	0	1	3	0	1	10	3
	1	790.71	0	0	1	0	0		1	0	1	1	0	0	0	2	3	1	2		1
	1	790.709	0	1	0	0	0		0	1	2	1	0	0	0	1	2	1	2		1
	1	790.71	0	0	0	0	0	3	0	1	1	2	0	0	1	1	3	1	2		3
	0	1306.22	1	1	0	0	0		0	0	2	1	1	1	0	2	2	1	1		2
	0	1306.22	1	1	0	0	0		0	0	1	1	1	0	0	1	3	1	1		3
	0	511.114	1	1	0	0	0		0	0	1	1	1	0	0	1	3	1	1		3
	1	490.733	0	0	0	0	0	0	1	0	1	1	0	0	0	1	1	0	1		2
	1	834.742	0	1	0	0	0		1	0	2	2	0	1	0	2	3	1	2		2
	1	834.743	0	0	1	1			0	0	2	2	0	0	1	2	1	1	2	5	1
	1	834.743	0	1	0	1	0		1	0	1	2	0	0	0	1	3	1	2	0	2
	0	1352.14	0	1	0	0	0	0	0	0	2	1	1	1	0	1	3	1	2		2
	1	1010.15	1	0	0	0	0	3	0	0	2	2	0	0	1	1	3	0	1		1
	0	1352.14	1	0	0	1	0	0	0	0	1	1	0	0	1	1	3	1	2	5	3
	1	1010.15	1	1	0	1	0		0	1	1	1	1	0	0	1	1	0	1	10	3
	1	866.303	0	1	1	0		0	0	1	2	2	0	0	1		3	1	1		2
	0	1459.92	0	0	0	1	0	1	0	0	1	2	0	1	0	2	2	1	1	2	3
	1	715.874	0	1	1	0	0	0	0	0	2	1	0	0	0	2	3	1	2		2
	1	866.303	1	1	0	1	0	3	0	1	1	2	0	0	1	2	3	1	1	3	3
	1	866.303	0	1	0	1	1	3	0	0	2	2	0	0	1	1	3	1	1	5	1
	1	866.303	0	1	0	1	0	2	0	1	2	1	0	0	1	1	3	1	1	6	2
	1	630.838	0	1	1	0	0	0	0	1	1	2	0	1	1	1	1	1	2		1
	1	630.837	0	1	0	1	1		0	0	1	2	0	0	1	2	3	1	2	10	2
	0	1286.5	0	1	0	0	0	0	0	1	2	1	0	1	1	1	1	1	1		2
	0	1286.5	0	0	1	0	0	0	1	0	1	2	0	1	0	2	3	1	1		2
	1	763.397	1	0	0	1	1		1	0	2	1	0	0	0	1	3	1	1	3	3
	1	1488.63	0	1	1	0	0		0	0	2	1	0	1	0	1	3	1	1		2
	1	1488.63	0	1	0	1	0	2	0	1	1	2	0	0	0	2	2	1	1	8	3
	1	938.994	0	1	0	1	0	3	0	1	1	1	0	0	1	1	3	0	1	1	1
	0	1256.9	1	1	0	1	0	1	0	0	1	2	0	1	0	1	2	1	2	3	3
	0	1256.9	0	1	0	0	1	3	0	1	1	1	0	0	1	2	3	0	2		3
	0	1256.9	0	1	1	0	0		0	0	1	1	0	1	1	2	3	1	2		2
	1	775.944	0	1	0	1	0		0	0	1	1	0	1	1	2	2	1	2	5	1
	1	382.254	0	1	1	1	1	1	0	0	1	2	0	0	1	2	1	1	2	8	2
	1	1178.16	0	1	1	0	0		0	0	2	2	1	0	0	1	3	1	1		1
	1	1178.16	0	1	1	0	0	0	0	0	2	1	0	1	1	1	1	1	1		1
	1	1178.16	0	0	1	0	0	0	0	0	1	2	0	0	0	2	3	1	1		3
	1	973.582	0	1	0	0	0	2	1	1	2	1	0	0	0	2	3	1	2		2
	1	973.582	0	1	1	1	1		0	0	2	2	0	0		2	3	1	2	8	1
	0	1985.48	0	1	0	0	0	3	0	1	1	2	0	0	0	1	3	1	1		3
	0	1283.78	1	0	1	0	0	1	0	1	1	1	0	1	0	1	3	0	1		2
	1	912.027	1	1	0	0	0	0	0	0	2	1	0	0	1	1	2	1	1		3
	0	1450.69	1	0	0	0	0	0	0	1	1	1	1	1	0	1	3	0	1		1
	1	912.027	0	1	0	1	0	1	1	1	2	2	0	0	1	2	1	1	1	6	2
	0	1283.78	1	0	0	0	0	0	0	1	2	2	0	0	0	1	3	1	1		1
	0	1450.69	1	1	0	0	0		0	1	1	1	0	1	0	1	3	0	1		1
	0	1283.78	1	0	0	0	0	0	0	1	1	2	0	0	0	1	3	0	1		3
	1	1073.65	0	1	0	1	0	2	0	0	2	1	0	1	0	1	2	0	1	8	3
	1	912.027	0	1	0	0	0	3	0	1	1	1	0	1	0	1	3	1	1		2
	0	1283.78	1	1	0	1	1	3	0	0	1	2	1	0	1	1	3	0	1	6	2
	0	1283.78	0	1	0	0	0	3	0	0	1	2	0	0	0	2	2	0	1		1
	1	1073.65	1	0	0	0	0	2	0	1	1	2	0	1	0	1	3	1	1		3
	1	1073.65	0	1	0	0	1	0	0	1	2	1	0	0	1	1	3	1	1		1
	1	1073.65	1	1	0	0	0	2	0	1	2	1	0	1	1	1	3	1	1		1
	1	912.027	0	1	0	1	0	3	1	1	1	2	0	0	1	1	3	1	1	2	1
	1	1073.65	1	0	0	1	1	2	0	1	1	1	0	0	1	2	2	1	1	0	1
	1	1073.65	0	1	0	1	1	3	0	1	1	2	0	0	1	2	3	0	1	10	3
	0	1450.69	1	0	0	0	0	2	0	1	2	2	0	1	0	1	2	1	1		1
	1	1073.65	0	1	0	1	1	3	0	1	2	1	0	1	0	2	3	1	1	10	3
	0	1283.78	1	1	0	0	1	3	0	1	1	1	1	0	1	2	3	0	1		1
	1	1073.65	1	0	0	0	1	0	0	1	2	1	0	1	1	1	2	0	1		1
	0	1283.78	1	1	0	0	0	2	0	0	1	2	0	1	1	1	3	0	1		3
	1	912.027	0	1	0	1	0	0	0	1	2	2	0	1	1	1	3	1	1	5	1
	0	1450.69	1	0	0	0	0	0	0	1	2	1	0	1	0	1	3	0	1		2
	1	1073.65	0	0	0	0	0	0	1	0	1	1	1	1	0	1	3	0	1		3
	0	1926.67	1	1	0	1	0	3	0	1	1	1	1	1	0	1	3	0	1	8	3
	1	1488.63	0	1	0	0	0	0	0	1	1	1	0	0	0	1	2	0	1		3
	1	382.254	0	1	1	0			0	0		1		0	0	2		1	2		1
	0	619.188	0	0	0	0	0	1	0	0	2	1	0	1	1	2	3	1	2		3
	1	382.254	0	1	1	0	0	0	1	0	1	2	0	0	0	1	3	1	2		3
	1	382.254	0	0	1	0			0	1	2		0	0	1			1	2		1
	1	382.254	0	1	1	0		3	0	0		2	0	0	1	2	3	1	2		3
	1	993.195	0	1	1	0	0		0	1	1	1	0	0	0	1	3	1	2		1
	1	993.195	0	1	0	0	0	0	0	0	1	1	0	1	0	1	3	1	2		2
	1	333.166	0	0	1	1			0	0	1	2	0	0	1		3	1	2		3
	0	1477.41	0	0	0	0	0	0	1	1	1	2	0	1	0	2	3	1	1		3
	1	876.681	0	1	0	0	0	2	1	0	1	2	0	0	0	2	1	1	1		2
	1	876.681	0	1	0	0	0	1	1	0	2	1	0	1	0	1	3	0	1		3
	1	724.451	0	1	1	0	0	3	1	1	1	1	0	0	0	1	3	1	2		2
	1	724.451	0	1	0	1	1	3	1	0	1	1	0	0	1	2	1	1	2	10
	1	876.681	0	1	0	0	0	3	0	1	1	1	0	1	0	1	2	0	1		3
	1	724.451	0	1	0	0	0	3	0	1	1	1	0	1	1	2	3	1	2		2
	0	619.188	0	0	1	1	1		0	1	2	2	0	1	0	2	1	1	2	6	1
	1	733.178	0	1	0	1	0	2	0	1	2	2	0	1	1	1	1	1	2	10	3
	1	887.241	0	1	0	1	0	0	1	0	2	2	0	1	0	2	1	1	1	10	2
	1	733.178	1	1	0	1	0	0	1	0	1	2	0	1	1	2	3	1	2	4	1
	1	958.249	0	1	0	1	0	1	0	1	2	2	0	0	1	2	3	1	2	8	3
	1	723.826	0	1	0	0	1	3	1	1	2	2	1	0	1	2	2	1	1		3
	0	1926.67	1	0	0	0	0	2	0	0	1	1	0	1	0	2	2	1	1		2
	0	1926.67	0	1	0	1	0		1	0	1	2	0	1	0	1	1	1	1	5	3
	1	1488.63	0	1	0	0	0	3	0	1	2	2	0	1	0	1	2	1	1		1
	1	1488.63	0	1	0	0	0	3	1	1	2	2	0	0	1	1	3	1	1		1
	1	1488.63	1	0	0	0	0	0	1	1	2	2	0	0	1	2	2	0	1		3
	1	1432.02	1	0	0	0	0	2	1	0	1	2	0	0	0	1	3	1	1		2
	0	1934.91	1	1	0	0	0	3	1	0	1	2	0	1	0	2	3	1	1		3
	1	1432.02	0	0	0	1	0	3	1	0	1	2	0	1	0	2	3	1	1	8	2
	1	1432.02	0	0	0	1	0	2	1	0	2	2	0	1	0	1	3	1	1	9	3
	1	1432.02		1	0	1	1	3	1	1		1	0	0	0	2	3	1	1	7	3
	1	1432.02	0	0	0	0	0	1	1	1	1	2	0	1	0	1	3	1	1		2
	0	1934.91	1	0	0	0	0	3	1	0	1	2	1	0	0	1	3	0	1		2
	0	1630.74	1	0	0	0	0	0	0	0	1	2	0	1	0	2	2	1	1		1
	0	1630.74	0	1	0	0	0	0	1	0	1	2	1	0	0	2	2	1	1		3
	1	1158.52	1	1	0	1	0	0	0	0	1	2	0	0	1	2	1	1	1	5	3
	0	1630.74	1	0	0	1	0	3	0	0	1	1	1	1	0	2	3	1	1	9	2
	0	1934.91	1	1	0	0	0	0	1	0	1	2	1	1	1	2	2	0	1		1
	1	1432.02	0	0	0	1	0	3	0	0	2	2	1	1	1	2	3	0	1	10	2
	0	1934.91	1	0	0	0	0	3	0	0	1	2	1	0	0	1	3	0	1		1
	1	1432.02	0	1	0	0	0	3	1	0	1	1	1	0	1	1	3	0	1		3
	1	1158.52	1	1	0	0	0	2	1	1	1	1	0	0	0	1	2	1	1		3
	1	1432.02	0	0	0	1	0	2	1	1	1	2	0	1	1	1	2	1	1	8
	1	1432.02	0	1	0	0	1	3	1	1		1	0	1	1	2	3	0	1
	1	819.081	0	1	0	1	0	3	0	1	2	2	0	0	0	1	2	0	1	6	1
	1	1566.88	1	0	0	0	1	3	1	0	1	1	0	1	1	1	2	0	1		3
	0	1152.95	1	0	0	0	0	2	1	0	1	2	0	1	0	2	3	1	1		3
	1	1566.88	1	0	0	0	1	0	0	1	2	2	0	1	1	2	3	1	1		2
	0	1152.95	1	0	0	1	0	0	0	0	1	2	0	1	0	2	2	0	1	5	1
	0	2117.13	1	0	0	0	0	0	1	1	1	2	1	1	1	1	3	1	1		2
	1	1566.88	0	0	0	0	0	0	1	1	1	2	1	0	0	1	3	1	1		3
	0	1152.95	1	1	0	0	0	3	0	0	1	2	0	0	0	2	3	0	1		1
	1	1566.88	1	1	0	1	0	0	1	0	1	2	0	0	0	1	1	1	1	8	2
	1	819.081	0	1	0	1	1	0	1	0	2	2	0	1	1	2	1	1	1	7	3
	1	1566.88	1	0	0	1	0	1	1	1	2	2	0	0	1	1	2	1	1	0	2
	1	723.826	0	1	0	1	0	3	0	0	1	1	1	0	0	1	2	0	1	6	2
	1	1488.63	0	1	0	0	1	0	1	0	1	1	0	1	1	1	2	1	1		2
	0	1926.67	0	1	0	1	0	3	1	0	2	1	0	1	0	2	2	1	1	8	2
	1	1082.65	1	0	0	1	0	0	1	0	2	2	0	0	0	2	2	1	1	8	2
	1	1488.63	0	1	1	1	1		0	0	1	1	0	1	0	2	2	1	1	0	3
	0	1926.67	0	1	0	1	1	0	0	0	2	1	0	1	0	2	2	1	1	8	1
	1	1488.63	0	1	0	1	1	3	0	1	2	1	0	1	1	2	2	1	1	10	2
	1	1488.63	0	1	0	0	0	0	0	0	2	1	0	0	1	1	2	0	1		3
	1	1488.63	0	1	0	1	0	3	0	1	2	2	0	1	1	2	2	1	1	1	1
	0	1926.67	0	1	0	1	1	3	0	1	2	1	0	1	0	2	2	1	1	8	1
	1	723.826	0	1	0	1	1	3	0	1	1	2	0	1	1	2	2	1	1	10	3
	1	1146.18	0	1	0	1	0	3	1	0	2	1	0	1	0	1	2	0	1	5	2
	0	1931.58	0	1	0	0	0	2	0	0	2	1	0	1	1	1	1	0	1		1
	0	1534.23	1	0	0	0	0	0	0	0	2	1	0	1	0	2	3	0	2		3
	1	947.156	0	0	0	0	0	0	1	0	2	1	0	0	1	1	3	1	2		3
	1	1146.18	0	1	0	1	0	2	0	0	2	2	0	0	0	2	1	1	1	10	3
	0	1926.67	0	1	0	1	0	2	0	0	1	1	0	1	0	2	3	1	1	8	3
	1	1488.63	1	1	0	1	0	0	0	1	2	2	0	1	1	2	2	1	1	10	3
	0	1271.52	0	0	1	0	0	1	1	0	2	1	1	1	0	2	2	0	2		1
	1	784.974	0	1	0	0	0	0	1	0	1	2	0	1	0	1	3	0	2		1
	1	954.021	0	0	0	1	0	3	0	0	1	1	0	0	0	1	3	1	1		1
	1	788.361	0	1	1	0	1	0	1	1	2	1	0	0	1	2	3	1	2		3
	0	1277.01	0	1	0	0	0	0	1	0	1	1	1	0	0	2	2	0	2		2
	0	1277.01	0	0	1	0	0	0	0	0		1	0	1	0	2		1	2		2
	0	1277.01	0	1	0	0	1	1	0	1	1	1	1	1	0	2	3	1	2		2
	0	821.311	0	1	0	1	0		0	0	2	1	0	1	1	1	3	1	1	5	2
	1	607.851	0	1	0	1	0	0	1	1	2	2	0	1	0	1	2	1	1	1	3
	1	607.851	0	1	1	0	0	0	1	0	2	2	0	1	0	1	3	1	1
	0	821.311	1	0	1	1	0	0	1	0	1	2	0	1	0	1	3	1	1	0	2
	1	607.851	0	1	0	1	0	2	1	1	1	2	0	1	0	1	3	1	1	2	1
	0	821.311	1	1	0	1	1	3	0	0	2	2	1	1	1	1	1	1	1	4	2
	1	607.851	1	0	1	0	0	0	1	1	2	1	1	1	0	1	3	1	1		2
	1	607.851	0	1	0	1	1	3	1	0	2	2		0	0	1	3	1	1	10	2
	0	821.311	1	0	0	0	0	0	1	1	1	2	0	0	0	2	1	0	1		1
	0	1768.93	1	1	0	0	0	1	0	0	2	1	1	1	0	2	1	1	1		2
	1	1049.67	0	1	0	1	0	0	0	0	2	1	1	0	0	2	2	1	1	8	3
	1	867.399	0	1	1		0		0	0		2	0		1			1	2		1
	0	1768.93	0	0	0	1	1	0	0	0	2	1	1	1	1	1	1	1	1	5	3
	1	1488.63	1	0	0	0	0	3	1	0	2	2	0	0	0	2	1	1	1		2
	0	1926.67	0	1	1	1	1	1	0	1	2	2	0	0	1	2	1	0	1	8	1
	1	1488.63	0	1	0	1	0	3	0	0	2	2	0	0	0	2	1	1	1	10	2
	0	1926.67	0	1	1	1	0	2	1	0	2	2	0	1	0	2	3	1	1	5	3
	1	1488.63	0	1	0	1	0	3	0	1	2	2	0	0	1	2	1	0	1	10	3
	1	1082.65	0	0	0	1	0	0	1	1	2	2	0	1	1	2	1	1	1	10	3
	1	1488.63	1	0	0	1	0	0	1	0	2	2	0	1	0	1	2	1	1	5	1
	0	1926.67	1	1	0	0	0	0	0	0	2	2	1	1	0	2	3	1	1		3
	1	1828.91	0	1	0	1	0	0	1	0	2	2	0	1	0	1	1	1	1	9	3
	1	1828.91	0	0	0	1	1	1	0	1	2	2	0	0	1	2	1	1	1	7	2
	1	382.254	0	1	0	1	0	0	0	0	1	1	0	1	0	2	1	0	2	8	3
	0	619.188	0	1	0	0	0	3	0	0	2	1	1	1	0	2	3	0	2		1
	1	382.254	0	1	1				0	0		1	0		0	2		1	2		1
	0	2002.08	1	0	0	0	0	0	1	0	1	2	1	0	0	2	1	1	1		2
	1	903.346	0	0	0	0	0	3	0	1	1	2	0	0	0	1	1	1	1		3
	0	1209.18	0	1	1	1	0		0	1	2	1	0	1	0	2	1	1	2	9	1
	1	903.346	0	0	0	1	0		0	1	2	2	0	0	1	2	1	1	1	10	1
	1	746.486	0	1	1	0		0	0	1	2	2	0	0	0	1	3	1	2		1
	1	903.346	1	0	0	0	0	1	1	0	2	1	0	0	0	2	3	1	1
	1	746.487	0	1	1	1	1	1	0	0	1	2	0	1	1	2	3	1	2	10	1
	1	903.346	0	1	0	1	0	2	0	1	1	2	0	0	1	1	2	1	1	10	3
	1	746.487	0	1	0	1	0		1	0	2	2	0	1	0	2	1	1	2	8	3
	1	746.486	0	1	1	1	0	3	1	0	2	2	0	1	0	1	3	1	2	1	3
	0	1209.18	0	1	1	0	0	0	0	1	1	2	0	1	0	1	3	1	2		2
	1	746.487	0	1	1				0	0	2	1	0	0	1	2	2	1	2		3
	1	746.486	0	1	1	1		3	0	1	2	1	0	0	1	2	2	1	2	8	3
	0	1209.18	0	1	0	1	0	0	0	1	2	1	0	1	0	2	2	0	2	5	1
	1	903.346	0	1	0	0	0	0	0	0	1	1	0	0	1	1	2	1	1		1
	0	321.945	1	0	0	0	0	2	0	0	1	2	1	1	0	1	3	0	1		1
	1	309.108	1	1	0	0	0	2	0	0	1	2	0	0	0	1	3	0	1		1
	1	635.714	1	1	0	1	1	3	0	1	2	1	0	0	1	1	2	0	1	9	2
	1	635.714	0	0	0	0	0	1	0	0	1	1	0	1	0	1	3	0	1		2
	0	1532.94	0	1	1	0	0	0	0	0	1	2	0	0	1	2	2	1	2		1
	1	1145.22	0	1	0	0	0	3	0	0	1	1	0	0	1	1	3	1	1		1
	1	364.954	0	1	0	0	0	3	0	0	1	1	1	0	1	1	2	0	1		3
	1	750.568	1	1	0	1	0	0	0	0	1	1	0	0	0	1	2	0	1	6	3
	1	1126.43	1	1	0	0	0	3	1	0	1	2	0	0	1	1	3	1	1		3
	1	930.836	0	1	0	0	0		0	0	1	1	0	0	1	2	3	1	2		1
	1	930.837	0	1	0	1	1	0	0	0	1	2	1	1	1	2	3	1	2	3	3
	1	930.836	0	0	1	0	0		0	0	1	1	0	0	1		3	1	2		1
	1	333.166	0	0	1	1	0		0	0	1	1	0	0	0	2	3	1	2	0	2
	1	382.254	0	0	0	1	0	0	1	0	2	1	0	0	1	2	3	1	2	1
	1	777.438	0	1	1	1	1		0	1	2	2	0	0	0	2	3	1	2	5	2
	0	1259.32	0	0	0	0	0	0	0	0	1	2	1	1	1	2	3	1	2		1
	1	777.438	0	0	0	0	0	1	1	0	1	1	0	0	1	2	3	0	2		1
	1	940.803	0	1	0	1	1	3	0	0	2	1	0	0	1	2	3	1	1	1	3
	1	777.438	0	1	1	1	0	1	1	0	1	2	0	0	1	2	3	1	2	2	2
	1	777.439	0	0	0	1	0	2	1	0	1	1	0	0	1	1	3	1	2	2
	1	1082.65	0	0	0	1	0	0	1	0	1	2	0	0	0	1	3	0	1	2	2
	0	548.284	1	0	1	0	0	0	0	0	1	2	1	0	1	2	3	1	1		3
	0	1401.22	0	0	0	1	0	2	1	0	1	1	0	1	0	2	2	0	1	3	3
	1	810.738	1	0	0	1	0	3	0	1	1	1	0	1	1	2	3	1	1	4	2
	1	810.738	1	1	1	0	0	0	1	1	1	2	0	1	1	2	3	1	1		2
	0	1022.67	1	0	0	1	0	0	0	0	2	2	1	0	0	2	2	1	1	0	2
	1	810.738	1	0	0	1	0		1	0	1	1	0	0	1	2	3	0	1	5	3
	1	726.53	1	1	0	1	0	3	1	0	2	2	0	1	1	2	3	1	1	2	2
	0	1095.44	0	1	0	1	0	3	0	1	2	2	0	1	1	2	3	1	1	8	2
	1	726.53	1	0	0	0	0	3	1	0	2	2	0	0	0	2	3	1	1		3
	0	1022.67	1	1	1	0	0	0	0	0	1	2	0	1	1	2	3	1	1		2
	1	810.738	0	0	0	1	0	3	0	0	2	2	0	0	0	2	3	1	1	2	1
	1	810.738	0	1	1	1	1		1	1	1	2	0	0	1	2	3	1	1	5	3
	0	1095.44	1	0	0	1	0		0	0	1	2	0	1	0	2	3	1	1	7	3
	0	1022.67	0	0	1	0	0	1	0	0	2	2	1	1	0	2	3	1	1		3
	1	810.738	0	0	0	1	0	0	1	1	1	2	0	0	1	2	3	1	1	1	2
	0	1095.44	1	0	0	1	0	1	1		1	2	1	1	0	2	3	0	1	1	3
	1	810.738	0	0	1	1	0	2	0	1	1	2	0	0	1	2	3	1	1	1	1
	0	1022.67	0	1	1	1	1	3	0	0	2	2	0	0	1	2	3	1	1	4	3
	1	810.738	1	0	0	1	0		1	0	2	2	1	1	1	2	3	0	1	6	3
	0	1095.44	0	1	1	1	0	1	0	1	2	1	0	1	0	2	3	1	1	1	3
	0	1022.67	1	1	0	0	0	2	0	0	2	1	0	0	1	2	3	0	1		1
	1	726.53	1	0	0	1	0	0	1	1	2	1	0	0	1	2	3	0	1	3	2
	1	726.53	0	1	0	0	0	0	1	0	2	2	1	1	0	1	2	0	1		2
	1	726.53	1	1	0	0	0	3	1	0	1	2	0	0	1	2	2	0	1		2
	0	1095.44	1	1	0	0	0		0	1	1	2	0	1	0	2	3	1	1		2
	1	810.738	0	1	0	0	0		0	0	1	1	0	1	1	2	3	0	1		3
	1	726.53	1	1	0	0	0	0	1	0	2	1	1	1	0	1	3	0	1		2
	0	1095.44	1	1	0	0	0	0	0	0	1	1	0	1	0	2	3	0	1		2
	0	1095.44	0	0	0	0	0	2	0	0	1	1	0	0	1	2	3	0	1		3
	1	810.738	1	0	1	1	1	3	1	0	2	2	0	1	1	2	3	1	1	1	3
	1	726.53	0	1	1	0	0	3	1	0	1	1	0	1	1	2	3	1	1		3
	1	810.738	0	0	0	1	0		1	0	1	1	0	0	0	1	3	1	1	4	2
	1	726.53	0	1	1	1	0	0	0	1	1	2	0	0	1	2	3	1	1		1
	0	1022.67	0	1	1	1	0	0	0	1	2	2	0	0	1	2	3	1	1	4	1
	0	1022.67	1	1	0	0	0	1	1	0	2	1	1	1	0	2	3	0	1		3
	1	726.53	0	1	0	0	1	0	1	1	2	1	0	0	0	2	3	1	1		3
	1	810.738	0	0	0	0	0		0	1	2	2	0	0	1	2	2	1	1		1
	1	810.738	0	0	1	1			0	0	1	1	0	0	0		3	1	1		2
	1	810.738	0	0	0	0	0		0	1	1	2	0	1	1	2	3	1	1		3
	0	1022.67	0	1	0	0	0	2	1	0	2	2	0	1	0	2	3	1	1		3
	0	1168.7	0	1	0	1	0	1	0	0	1	1	1	1	0	2	2	1	2	7	2
	1	721.498	0	1	0	0	0	1	0	0	1	1	0	0	0	2	2	1	2		1
	0	1168.7	0	1	1	0			0	1			0	0	1	2		0	2		2
	1	721.498	0	1	0	1	0	2	0	0	1	2	1	0	0	2	3	1	2	10	2
	1	873.107	0	1	0	1	0	1	0	0	1	2	0	0	0	2	2	1	1	7	1
	0	1471.39	1	1	0	1	0	2	0	1	1	1	0	1	1	2	1	0	1	6	3
	1	1488.63	1	1	0	0	0	0	0	0	2	2	0	0	0	2	3	1	1		3
	1	1488.63	0	1	0	1	0	3	0	0	2	1	0	0	0	2	3	1	1	3	2
	1	1488.63	0	0	0	1	1	2	0	1	2	2	0	1	0	2	3	0	1	7	3
	1	1488.63	0	0	0	0	0	0	0	1	1	2	0	1	0	2	2	1	1		3
	1	723.826	0	1	1	0	1		0	0	2	2	0	1	1	2	3	1	1		2
	1	1488.63	0	1	0	1	0	0	0	1	1	2	1	1	1	1	3	1	1	5	1
	0	1926.67	0	1	0	0	0	0	0	1	1	2	0	1	0	1	3	1	1		1
	1	1488.63	0	1	0	1	0	0	0	0	1	1	0	0	1	1	3	1	1	8	3
	1	1488.63	0	0	0	0	0	0	0	1	1	2	0	1	0	1	2	1	1		1
	0	1926.67	0	0	0	1	0	0	0	0	1	1	0	1	0	2	3	1	1	0	2
	0	1926.67	1	0	0	0	0	2	0	1	1	2	1	0	0	2	3	1	1		1
	0	1393.6	0	1	0	0	0	0	0	0	2	2	0	1	0	2	2	1	2		3
	1	860.337	0	1	0	1	0	0	0	1	1	2	0	1	0	2	1	1	2	5	3
	0	1754.53	0	1	0	1	0	0	0	0	2	1	0	1	1	2	1	1	1	0	3
	1	860.337	0	0	1	0	0	0	0	1	2	2	0	1	0	2	3	1	2		1
	1	1041.12	0	1	0	0	0	2	1	0	2	1	0	0	0	1	2	1	1		2
	1	1041.12	0	1	0	1	0	0	0	1	2	1	0	1	1	1	3	1	1	5	3
	1	860.337	0	1	1	1	1	1	0	1	2	2	0	0	0	2	1	1	2	9	1
	1	860.337	0	1	1	1	0		0	1	2	1	0	0	0	2	1	1	2	8	1
	1	1176.18	0	0	0	1	0	2	1	0	2	1	0	0	0	1	2	1	1	5	3
	1	750.003	0	1	0	1	0	3	1	0	2	1	0	1	0	1	3	1	1	9	1
	1	750.003	0	0	0	0	0	2	1	0	2	1	0	0	0	2	3	1	1		2
	1	750.003	1	0	0	1	0	3	1	0	2	2	0	1	1	1	3	0	1	8	3
	0	1013.38	0	1	0	0	0	2	1	0	2	2	1	1	0	1	3	0	1		2
	0	1013.38	1	0	0	0	0	1	1	0	2	1	0	0	1	2	2	1	1		3
	1	750.003	0	1	0	0	0	2	1	0	2	1	0	1	1	1	2	0	1		1
	1	750.003	0	1	0	1	0	0	0	1	2	1	0	0	1	1	2	1	1	5	2
	0	1655.6	1	0	0	1	0	3	0	0	2	1	0	1	0	2	3	0	1	6	1
	1	750.003	0	1	0	1	0	3	1	0	1	2	0	0	1	2	3	1	1	5
	0	1013.38	1	0	0	0	0	0	0	0	1	2	1	1	1	1	3	1	1		2
	0	1013.38	1	1	0	0	0	2	1	0	1	1	1	0	0	2	2	1	1		2
	1	750.003	0	1	0	1	0	0	1	0	1	1	0	0	1	2	2	0	1	5	1
	0	1013.38	1	1	0	0	0	3	0	1	2	2	0	1	1	1	2	0	1		2
	0	1013.38	0	0	1	0	0	0	0	1	1	2	1	1	1	2	3	1	1		3
	0	1013.38	1	1	0	0	0	3	1	0	1	2	0	1	0	2	3	1	1		1
	1	1176.18	0	1	0	1	0	0	1	0	1	2	0	1	1	2	2	1	1	5	1
	1	750.003	0	1	0	1	1	0	1	1	2	2	0	1	0	2	2	1	1	8	2
	0	1013.38	1	0	0	0	0	0	1	0	1	1	0	1	0	2	3	0	1		3
	0	1926.67	1	0	0	0	0	1	1	0	2	2	1	0	0	2	3	1	1		2
	1	1488.63	0	1	0	1	0	2	1	0	2	2	0	0	1	2	1	1	1	8	2
	1	750.003	1	1	0	1	0	3	0	1	1	1	0	0	1	2	3	0	1	5	2
	1	1156.06	0	1	0	0	0		0	0	1	1	0	0	0	1	3	1	1		1
	1	955.314	0	1	1	0	1	0	0	0	1	1	0	0	0	1	2	1	2		3
	1	1156.06	0	1	0	0	0	0	0	0	1	1	0	0	0	2	3	1	1		1
	0	619.188	0	0	0	0	1	0	0	1	1	2	1	1	0	2	3	1	2		2
	1	1120.25	0	1	0	0	0	1	1	0	2	2	1	0	0	1	1	1	1		2
	0	1887.88	1	1	0	0	0		0	1	1	2	0	0	1	2	3	1	1		2
	1	1120.25	0	0	0	1	0		1	0	1	1	0	1	0	2	3	1	1	5	3
	0	1887.88	0	1	0	1	0	1	0	1	2	1	0	1	0	2	1	1	1	0	3
	1	925.726	0	1	0	0		2	0	0	2	1	0	0	0	2	2	1	2		2
	1	1120.25	0	0	0	0	0	0	0	0	1	1	1	0	0	1	3	1	1		1
	1	925.726	0	1	1	0			0	1	2	2	0	0	1		1	1	2		1
	0	1330.78	1	0	0	1	0		0	1		1	1	1	1	2	3	1	1	8	3
	1	611.764	1	0	0	0	0		1	0	2	2	0	0	0	2	3	1	1		3
	1	611.764	0	0	0	1	0	0	0	0	2	2	0	1	1	2	1	1	1	5	1
	1	611.764	1	1	0	1	0	3	1	0	2	2	0	1	0	1	1	1	1	3	2
	1	611.764	1	1	0	0	0	2	1	0	2	2	0	0	0	2	2	1	1		2
	1	611.764	0	0	1	1		3	0	1	2	2	0	1	0	2	1	1	1	5	1
	1	611.764	1	0	0	1	0	0	1	0	2	2	0	0	1	2	1	1	1	10	2
	1	611.764	0	1	0	1	0	3	0	0	2	2	0	1	1	2	3	1	1	8	3
	1	762.237	0	0	0	0	0	1	1	1	2	2	0	0	0	1	2	1	2		1
	0	1554.47	0	1	0	1	1	0	1	0	2	2	0	1	1	2	2	1	1	9	2
	0	1554.47	0	0	1				0	0			0	0	0	2		1	1		2
	1	922.407	0	1	0	0	0	0	1	1	1	1	0	0	0	2	3	1	1		3
	1	922.407	0	1	0	0	0	0	0	1	2	2	0	0	1	1	3	1	1		3
	0	1401.22	0	1	0	1	0	3	0	1	2	2	0	1	0	2	2	1	1	8	1
	1	1082.65	0	0	0	1	0	1	0	1	2	2	0	1	1	2	2	1	1		2
	1	1082.65	0	1	0	0	0	3	0	0	1	2	0	0	1	2	3	1	1		1
	0	1401.22	1	0	0	0	0	1	0	1	2	2	1	1	0	2	2	1	1		2
	1	1082.65	1	1	0	1	0	3	1	0	1	2	1	1	0	1	3	1	1	8	1
	1	1082.65	0	1	0	0	0	3	1	1	2	1	0	1	0	2	2	1	1		3
	1	1082.65	1	1	1	1		0	1	1	2	2	1	1	1	2	2	1	1	10	3
	0	1401.22	1	0	1	0	0	3	0	1	2	2	0	1	0	2	3	1	1		1
	1	1082.65	0	1	0	1	0	3	0	1	2	2	0	1	1	2	3	1	1	10	1
	0	1065.47	0	0	0	0	0	0	1	0	1	2	0	0	1	2	1	1	1		3
	1	1082.65	0	0	0	0	1	1	1	1	2	2	0	0	1	2	1	1	1		2
	0	1401.22	0	1	1	1	1	2	1	1	1	1	0	0	0	2	3	0	1	7	2
	0	548.284	0	1	0	0	0	0	0	0	1	2	0	1	1	2	1	1	1		1
	1	382.254	0	1	1	1	1		0	0	2	2	0	0	0	2		1	2	10	3
	0	619.188	0	1	0	1	1	3	0	1	2	2	0	1	1	2	1	1	2	5	3
	1	769.675	0	1	1	0			0	0		1	0	0	0			1	2		1
	1	931.411	0	1	0	1	1	3	0	1	1	2	0	0	1	1	3	1	1	9	3
	1	931.411	0	1	0	0	1	0	0	0	1	1	0	0	0	1	1	1	1		1
	1	1020.6	0	0	1	0		1	0	0	1	1	0	1	0	1	3	0	1		2
	0	1236.57	1	0	0	0	0	1	0	0	1	1	0	1	1	2	3	0	1		1
	1	1020.6	0	1	0	1	0	0	0	1	1	1	0	0	1	1	3	0	1	9	3
	1	1020.6	0	1	0	0	0	3	1	0	2	2	0	1	1	1	2	1	1
	1	1020.6	1	0	0	0	0	2	1	0	1	1	0	1	1	1	3	0	1		2
	1	1020.6	0	0	0	1	0	2	0	0	1	2	0	0	0	1	3	0	1	2	1
	1	1020.6	0	0	0	0	0	0	1	1	1	2	0	0	1	1	2	0	1		3
	1	1020.6	0	1	1	0	1	0	1	1	1	2	0	1	1	1	3	1	1		2
	1	915.182	0	1	0	0	0		1	0	2	2	0	0	0	2	2	1	1		1
	1	1020.6	0	0	0	0	0		1	0	1	2	1	1	0	1	2	0	1		3
	0	1236.57	0	1	0	1	1		0	0	2	2	0	1	1	1	2	1	1	6	2
	1	1020.6	0	1	0	1	1	2	1	1	1	2	1	1	1	1	3	0	1	8	3
	1	1020.6	0	0	0	1	0	2	1	1	2	2	0	0	1	1	2	0	1	2	2
	1	1020.6	0	0	0	0	0	0	1	0	1	1	0	1	0	2	3	1	1		3
	0	1236.57	1	0	0	1	0		1	0	2	1	0	1	0	1	3	1	1	2	2
	1	1020.6	1	1	0	0	0	0	1	0	2	2	0	0	1	1	3	1	1		2
	0	1436.61	0	0	0	0	0	3	0	0	1	2	1	1	1	2	3	1	1		2
	0	1436.61	1	0	0	1	0	0	0	0	1	2	0	1	0	2	3	1	1	2	2
	1	915.182	0	1	0	1	0	0	0	0	2	2	0	0	1	1	2	1	1	10	2
	0	1436.61	0	1	0	0	0	3	0	0	1	1	0	0	1	2	3	0	1		2
	1	915.182	0	0	0	0	0	3	1	0	1	1	0	1	0	1	3	0	1		1
	0	1236.57	1	0	0	0	0	3	0	1	2	1	0	0	1	1	3	0	1		2
	0	1436.61	0	0	1	1	0	2	1	0	2	2	0	1	1	2	3	1	1	4	2
	1	915.182	0	1	0	1	1	0	0	1	2	2	0	1	0	1	3	1	1	10	3
	1	1020.6	1	0	0	0	0	3	1	0	1	1	0	1	1	1	3	0	1		3
	1	915.182	0	1	0	1	1		1	0	1	2	1	1	1	1	2	0	1	5	2
	1	1285.96	0	1	1	0	1	0	1	1	2	2	0	1	1	2	3	1	1		2
	1	1285.96	0	1	0	1	1	3	0	1	2	1	0	1	0	2	3	1	1	9	2
	0	2077.43	0	0	0	1	0	1	0	0	2	1	1	1	0	2	3	1	1	10	1
	1	1537.51	0	1	0	1	0	3	0	1	2	2	0	1	0	2	3	1	1	8	3
	1	1285.96	0	1	1	1	0	3	0	1	2	2	0	1	1	2	1	1	1	8	3
	0	2077.43	1	0	1	1	0	1	0	0	2	2	1	1	0	2	3	1	1	0	3
	0	2077.43	0	1	0	0	1	0	0	1	2	1	0	1	0	2	2	1	1		1
	1	1285.96	1	1	0	0	0	3	0	0	1	2	0	0	0	1	2	1	1		3
	1	382.254	0	1	0	0	0	3	1	0	2	1	0	0	0	2	3	1	2
	0	866.379	1	1	0	1	0	0	0	1	1	1	0	0	0	2	3	1	1	5	2
	1	424.83	0	1	1	1		2	0	1		1	0	0	1	2		1	2		2
	0	688.153	0	0	1	0	1		0	0	2	1	0	1	1	2		1	2		2
	1	514.1	0	0	1	0	0	0	1	0	2	2	1	0	0	2	2	1	1		3
	1	784.441	1	1	0	1	0	0	1	0	2	2	0	0	1	2	3	1	1	5	3
	0	1477.65	1	0	0	0	0	1	0	0	2	2	1	1	0	2	3	1	1		1
	1	1049.76	1	0	0	0	0	3	0	0	2	1	0	0	1	1	2	1	1		2
	1	1049.76	0	0	0	0	0	3	1	0	2	1	0	0	0	1	3	1	1
	0	1059.91	1	0	0	1	0	0	1	0	1	2	0	1	1	2	2	1	1	5	2
	1	784.441	1	1	0	0	0	2	1	0	2	2	0	1	1	2	3	1	1		2
	0	1059.91	0	1	1	1			0	1	2	2	0	0	0	2	3	1	1	8	3
	1	784.441	1	0	0	0	0	0	1	0	2	2	0	0	0	1	3	1	1		2
	1	784.441	0	0	0	0	0	0	1	0	1	2	0	1	0	2	3	1	1		1
	1	784.441	0	1	0	0	0	3	1	0	2	2	0	1	0	2	3	1	1		1
	1	1049.76	0	1	1	1	0	0	1	0	2	2	0	1	0	2	1	1	1	5
	1	1049.76	0	1	0	1	1		0	1	2	1	0	0	0	2	1	1	1	10	2
	0	1059.91	1	0	0	1	0	1	1	0	2	2	0	1	0	2	3	0	1	5	3
	1	784.441	0	1	0	1	0	3	1	0	2	1	0	0	0	2	3	1	1	8	3
	1	784.441	0	1	0	1	0	3	0	0	2	1	0	1	1	2	1	0	1	8	1
	0	1059.91	0	1	0	0	0	0	0	0	2	2	1	1	0	2	3	1	1		2
	1	784.441	1	1	0	1	1	3	1	0	2	2	1	0	0	2	2	1	1	8	2
	1	1049.76	1	1	0	0	0	3	0	0	1	2	0	0	0	2	3	1	1		2
	1	1049.76	0	1	0	1	0	3	1	0	1	1	0	0	1	2	1	1	1	7	1
	1	784.441	0	1	0	0	0	3	1	0	2	1	0	0	0	1	1	1	1		2
	1	1049.76	0	0	0	0	0	3	1	0	1	2	0	0	0	1	3	1	1		2
	0	1477.65	1	0	0	0	0	0	0	0	2	2	0	0	0	2	3	1	1		3
	0	1059.91	1	1	0	0	0	0	0	0	2	2	0	1	0	2	3	0	1		2
	1	784.441	0	1	0	1	0	2	1	0	2	2	0	1	0	1	3	0	1	10	2
	0	1059.91	0	0	0	0	0	1	1	0	1	2	0	1	0	1	3	1	1		1
	1	1488.63	0	1	0	0	0	3	1	1	1	2	0	0	0	2	3	1	1		1
	0	1926.67	1	1	0	0	0	0	1	1	1	2	1	1	0	2	2	1	1		2
	0	1926.67	0	0	0	0	0	0	1	1	1	2	0	1	1	2	2	0	1		2
	1	1488.63	0	1	0	1	0	2	1	1	2	1	0	0	1	2	2	1	1	10	1
	1	1066.64	0	1	1	1		0	0	1	2	2	0	0	0	1	2	1	1	5	2
	1	881.426	0	0	0	1	0	1	1	1	2	1	0	1	1	2	3	1	2	10	3
	0	1427.76	0	1	0	0	0	1	0	0	1	2	0	1	1	2	3	1	2		2
	0	1926.67	1	0	0	0	0	0	0	0	1	1	0	0	1	1	3	1	1		3
	1	1488.63	1	1	0	0	0	0	1	0	1	1	0	0	0	1	3	0	1		2
	0	1926.67	0	1	0	0	0	2	0	0	1	1	1	0	0	1	2	0	1		3
	0	1926.67	1	0	0	0	0	3	0	0	1	1	1	1	0	1	3	0	1		1
	1	1488.63	0	0	0	0	0	1	0	0	1	1	1	1	1	1	3	0	1		3
	1	723.826	1	1	0	0	0	1	0	1	2	2	0	0	0	1	2	1	1		1
	1	1488.63	0	1	0	0	0	0	0	0	1	1	0	0	0	1	3	0	1		3
	1	887.815	0	1	0	1	0	0	0	0	1	2	0	1	1	2	3	1	1	2	1
	0	1188.39	0	0	0	1	0	0	0	0	1	1	0	1	1	2	3	1	2	2	3
	1	733.652	0	1	1	0	0	0	1	0	1	2	0	0	1	2	3	1	2		2
	1	382.254	0	1	1	1		1	0	0	1	2	0	1	0	2	3	1	2	10	3
	0	619.188	1	0	0	0	1	0	0	0	2	2	0	0	0	2	2	1	2		2
	0	1839.47	1	1	0	0	0	0	0	0	2	2	1	1	0	1	2	1	1		1
	1	1091.52	0	1	1	1		3	0	0	2	2	0	0	0	2	2	1	1	10	2
	1	1091.52	0	0	0	0	0	1	0	0	2	1	0	0	1	1	2	1	1		1
	1	1091.52		1	1	0	0	3	0	1	2	1	0	0	0	1	2	1	1		1
	1	901.985	0	1	1	0		0	0	0	2	2	0	0	0	2	2	1	2		3
	0	1461.06	0	1	0	1	1	0	0	1	2	2	0	1	0	2	2	0	2	10	1
	0	1461.06	0	0	0	1	1		0	0	1	1	0	0	0	2	2	1	2	8	1
	1	901.985	0	1	1			3	0	0		1	0	1	1	2		1	2		1
	1	901.985	0	1	0	1	1	0	0	0	2	2	0	1	1	1	2	1	2	5	3
	0	1839.47	0	1	0	0	0	2	1	0	2	2	1	1	0	2	3	1	1		3
	0	1461.06	0	0	1	1	0	3	0	0	2	2	0	1	0	2	3	1	2	6	3
	1	901.985	0	0	0	0	1	0	1	0	2	2	0	1	1	2	3	1	2		1
	0	2052.81	1	1	0	1	0	0	0	0	2	2	1	1	1	2	3	1	1	3	2
	1	1006.6	0	1	1	1	0	0	1	0	1	1	0	0	1	2	3	1	2	1	3
	1	1006.6	0	1	0	1	0	3	1	0	1	2	0	1	0	2	3	1	2	4	2
	0	2052.81	0	1	1	1		2	0	0	2	2	0	1	0	2		1	1	10	3
	1	1006.6	0	0	0	1	0	3	0	0	2	2	0	0	1	2	2	1	2	6	2
	1	1006.6	0	0	0	1	1	1	0	1	2	2	0	0	0	2	1	1	2	5	2
	1	1333.1	0	0	1	0	0	2	1	0	2	2	0	1	0	1	3	1	1		2
	0	946.978	0	0	0	1	0	0	0	1	1	1	0	0	0	2	3	1	1	1	2
	1	1099.11	0	1	0	1	1	3	0	1	2	2	0	1	1	2	2	1	1	10	2
	1	700.858	1	1	1	1	0	0	1	1	2	2	0	1	1	1	3	1	1	7	2
	0	946.978	0	0	0	0	0	3	1	0	2	2	1	1	0	2	3	1	1		3
	1	700.858		1	1	0	0	0	1	1	1	2	0	0	1	1	3	1	1		2
	1	700.858	0	1	0	0	0	3	1	1	2	2	0	1	0	1	3	1	1		3
	1	700.858	0	1	0	0	0	0	0	0	1	2	1	1	1	2	3	1	1		1
	1	700.858	1	0	0	0	0	3	0	1	1	2	0	0	0	2	3	0	1		1
	1	700.858	0	0	1	0	0	2	0	0	1	2	0	0	1	2	3	1	1		3
	1	700.858	0	1	0	0	0	0	0	0	1	2	0	1	0	2	3	1	1		3
	1	1099.11	0	0	0	1	0	0	0	1	1	2	0	0	0	1	2	1	1	6	2
	1	1099.11	0	1	0	0	0	3	0	1	1	2	0	1	1	2	2	1	1		1
	0	946.978	0	1	1	1	0	3	0	0	1	2	0	1	1	2	3	0	1	2	2
	0	1547.12	0	1	1	1	0	0	0	1	2	2	1	1	1	2	2	1	1	6	2
	1	700.858	0	1	0	1	0	3	1	0	1	1	0	0	1	2	3	1	1	2	2
	1	1099.11	0	0	0	0	0	0	1	1	2	1	0	0	0	2	3	1	1		1
	1	700.858	1	0	0	1	0	0	1	1	1	1	0	1	1	1	3	1	1	2	2
	1	560.677	0	1	0	1	1	3	0	1	1	1	0	1	1	2	3	1	1	6	2
	1	560.677	0	0	1	0	0	0	1	1	1	2	0	0	1	2	3	1	1		2
	1	560.677	1	1	1	0	0	2	1	1	1	2	0	0	1	2	3	1	1		3
	1	560.677	0	1	0	0	0	2	1	0	1	2	1	1	0	1	3	0	1		2
	1	560.677	0	1	0	0	0	1	0	0	1	2	1	1	0	2	3	1	1		1
	1	560.677	0	1	0	0	0	0	1	1	1	2	0	1	0	1	2	0	1		3
	1	1099.11	1	0	0	1	0	2	0	0	1	2	1	0	1	2	3	1	1	10	1
	1	560.677	1	0	1	1	0	0	1	1	1	2	0	1	0	2	3	1	1	2	1
	1	560.677	1	0	0	1	0	2	1	1	1	1	0	0	1	2	3	1	1	2	3
	1	560.677	0	1	1	1	1	3	0	1	2	2	0	0	1	2	3	1	1	7	1
	0	757.571	0	0	1	1	0	3	0	1	2	1	0	1	1	2	3	1	1	1	1
	1	560.677	0	1	0	1	0	3	1	1	2	2	0	1	1	2	3	1	1	6	3
	1	560.677	0	0	0	1	0	0	1	0	1	2	0	1	0	1	3	1	1	0	3
	1	560.677	1	1	0	0	0	2	1	0	1	2	0	0	0	2	3	1	1		3
	0	757.571	0	0	0	0	0		0	0	1	2	1	1	1	2	3	1	1		1
	1	1058.07	0	1	0	1	0	3	1	1	2	1	0	0	1	1	3	1	1	9	1
	1	1058.07	1	1	0	0	0	3	1	1	1	1	0	0	0	1	3	1	1		1
	1	829.65	0	1	0	1	1	3	1	1	1	2	0	0	1	2	1	1	1	10	2
	1	1058.07	0	0	1	1		2	1	0	2	2	0	0	0	2	3	1	1	7	3
	1	829.65	1	1	0	1	0	3	1	0	2	2	0	0	0	1	3	1	1	5
	1	829.65	1	1	0	1	1	3	0	1	2	1	0	1	1	2	1	1	1	10	3
	1	829.65	0	1	0	1	1	3	0	1	1	1	0	0	0	2	1	1	1	8	1
	1	829.65	0	1	1	1	0	1	1	1	1	2	0	1	1	2	3	1	1	5	2
	0	1167.82	0	1	0	1	0	0	0	0	1	1	1	1	0	2	3	1	1	8	2
	1	829.65	0	1	0	1	0	3	1	0	2	2	0	0	0	2	3	1	1	8	2
	0	1429.63	0	1	1	1	0	0	0	1	2	2	0	1	0	2	1	1	1	7	2
	1	1058.07	1	1	0	0	0	3	1	1	2	2	0	1	0	1	2	1	1		1
	1	829.65	1	1	0	1	0	3	1	0	2	2	1	1	0	1	3	1	1	7	3
	1	829.65	0	0	0	1	0		0	1	2	2	0	1	1	2	3	1	1	5	1
	1	382.254	0	1	1	1	1	3	0	0	2	2	0	1	1	2	3	1	2	0	3
	1	1488.63	0	1	0	1	0		0	1	1	1	0	0	1	1	2	0	1	3	3
	0	1401.22	0	0	0	0	0	1	0	0	1	1	1	0	0	1	2	0	1		1
	0	1926.67	1	1	0	0	0	0	0	0	1	1	1	1	0	1	3	0	1		3
	1	1777.46	1	0	0	0	0	0	1	0	1	1	0	0	0	1	3	0	1		3
	1	1114.99	1	1	0	0	0	0	0	0	1	1	1	1	1	1	3	0	1		1
	1	1777.46	1	0	0	0	0	0	1	0	1	1	1	0	0	1	3	0	1		2
	0	1569.47	0	1	0	0	0	0	0	0	1	1	1	1	0	1	2	0	1		1
	1	1488.63	0	1	0	0	1	3	0	0	1	1	0	1	1	1	2	0	1		1
	0	1926.67	0	0	0	0	1	3	1	0	2	1	0	0	0	1	3	1	1		1
	1	1488.63	0	0	1	0	1	3	0	1	1	2	0	1	1	1	1	1	1		1
	0	1926.67	0	0	0	1	0	0	1	0	2	1	0	1	0	1	2	1	1	5	2
	0	572.591	1	0	0	0	0	3	0	0	1	2	1	1	0	1	3	0	1		1
	0	572.591	1	1	0	0	0	0	0	1	2	2	0	1	1	2	2	1	1		1
	1	423.774	0	1	0	0	1	3	0	1	2	2	0	1	1	1	2	0	1		2
	1	596.538	0	1	0	1	0	2	0	0	1	2	0	0	1	2	3	0	1	7	2
	0	806.025	0	1	0	0	1	3	0	0	1	1	1	0	1	2	3	0	1		1
	1	596.538	1	1	0	1	0	3	0	0	2	1	0	1	1	1	3	0	1	7	2
	0	806.025	0	1	0	0	1	3	0	0	2	1	1	0	0	1	2	0	1		1
	0	806.025	0	0	0	0	0	2	0	1	2	1	1	1	0	2	3	0	1		3
	0	806.025	1	0	0	1	1	0	0	1	2	1	0	1	1	1	3	0	1	5	3
	1	596.538	1	0	0	1	0	3	0	0	1	1	0	1	0	2	2	0	1	5	3
	1	596.538	0	1	0	1	0	3	0	1	2	2	0	1	0	2	3	1	1	3	3
	1	1103.83	0	1	0	1	0	2	0	1	2	1	0	0	0	2	2	1	1	10	3
	0	806.025	1	0	1	1		1	0	1	2	2	0	1	0	2	3	1	1	1	1
	1	596.538	0	1	0	1	0	0	0	1	2	2	0	0	1	2	2	1	1	9	1
	1	1103.83	0	1	0	1	0	3	0	0	1	1	0	0	0	2	2	0	1	5	3
	1	1103.83	1	0	1	1	0	3	1	1	1	1	0	0	1	2	2	1	1	10	2
	0	1553.76	0	1	0	1	0	0	0	0	2	2	0	1	0	2	2	1	1	5	1
	0	1553.76	1	0	1	0	0	0	0	1	2	2	0	1	1	2	2	1	1		1
	1	1103.83	0	1	0	1	0	2	1	0	2	2	0	0	1	2	3	1	1	5	1
	1	1103.83	1	1	0	1	0	1	1	1	2	1	0	0	1	1	2	1	1	8	3
	1	1103.83	0	0	1	0	1	0	0	0	2	2	0	0	1	1	2	1	1		3
	0	1553.76	0	1	0	0	0	0	0	1	2	1	1	1	0	1	3	1	1		3
	0	1553.76	1	1	0	1	0	3	0	0	2	1	0	1	0	2	3	1	1	7	1
	1	1103.83	0	1	0	1	1	0	0	1	1	2	0	1	1	2	1	1	1	8	1
	1	596.538	0	1	0	1	1	0	0	1	2	1	0	1	0	1	3	1	1	5	2
	0	806.025	1	0	0	0	0	0	0	0	1	1	1	1	0	2	3	1	1		3
	0	1685.23	0	1	0	0	0	1	0	1	2	1	0	1	0	2	2	1	1		1
	0	1338.56	1	1	0	0	0	3	0	0	1	1	1	0	0	1	3	0	2		1
	1	826.357	0	1	0	1	0	0	0	0	1	1	0	0	1	1	2	1	2	2	2
	0	1338.56	0	0	1	0	0		0	0	1	1	1	0	0	2	3	0	2		2
	1	826.357	0	1	0	1	0	3	0	0	1	2	0	0	0	2	2	1	2	10	1
	1	826.356	0	0	0	0	1	1	1	1	1	1	0	1	0	2	3	1	2		2
	0	1338.56	0	1	0	0	0	0	1	0	1	1	0	0	0	2	3	1	2		2
	0	1786.21	0	1	0	1	0	0	0	1	1	2	1	1	0	1	2	1	2	6	2
	1	1334.42	0	0	0	0	0	1	0	0	1	1	0	0	1	2	2	1	1		1
	0	1495.97	1	0	0	1	1	0	1	1	2	2	0	1	0	1	3	1	1	7	3
	0	753.886	1	1	0	1	0	2	0	0	1	2	0	1	1	1	3	1	1	6	2
	1	1488.63	0	1	0	1	0	0	1	0	2	2	0	0	1	2	1	0	1	10	3
	0	1926.67	1	1	0	1	0	3	0	0	2	1	0	1	0	2	3	1	1	7	1
	0	1926.67	1	1	0	0	0	3	0	0	1	1	0	0	0	2	3	0	1		1
	1	1488.63	0	1	0	1	0	3	0	1	1	2	0	0	0	2	1	1	1	10	2
	1	1488.63	0	1	0	1	1	3	1	0	2	2	0	0	0	2	1	1	1	10	2
	0	1926.67	0	0	0	0	0	2	0	0	2	1	0	0	0	2	1	1	1		2
	1	1488.63	0	0	0	1	0	0	1	0	1	1	0	0	1	2	1	1	1	5	3
	0	1926.67	0	1	0	0	0	2	0	0	1	2	0	1	0	2	1	1	1		2
	1	1488.63	0	1	0	1	0	0	1	0	2	2	0	0	1	2	3	1	1	8	1
	1	865.965	1	1	0	0	0	3	0	1	1	1	0	1	0	1	2	0	1		1
	1	640.039	1	1	0	1	0	3	1	0	1	2	0	0	0	1	2	1	1	1	3
	0	1218.94	0	1	1	0			0	1			0	1	1	2		0	1		3
	0	864.802	0	1	0	0	1	3	1	0	2	2	0	1	0	1	3	0	1		2
	1	640.039	1	1	0	1	0	1	1	1	1	1	0	1	0	1	3	1	1	3	3
	0	864.802	1	0	0	0	0	3	0	1	2	1	1	0	0	1	3	1	1		2
	1	865.965	0	0	0	1	0	3	0	0	1	1	0	0	0	1	2	1	1	7	1
	1	640.039	0	0	0	0	0		0	0	1	1	0	0	0	2	3	0	1		3
	1	640.039	0	1	0	1	0	3	1	0	2	1	0	0	0	1	3	0	1	7	3
	0	864.802	1	0	0	1	0	3	0	1	1	2	0	1	0	1	2	0	1	5	2
	1	640.039	0	1	0	1	0		1	0	2	1		1	0	1	2	0	1	7	1
	0	864.802	1	1	0	1	0	2	1	1	2	2	0	1	1	1	2	1	1	3	2
	1	640.039	0	1	0	0	0	3	1	1	2	2	0	1	1	2	2	0	1		3
	0	864.802	0	0	0	0	0	2	1	0	1	1	1	1	0	1	2	0	1		1
	1	865.965	0	1	0	0	0	0	0	0	1	1	0	0	0	1	2	1	1		2
	1	680.486	0	0	0	0	1	3	1	0	1	2	0	1	1	2	2	0	1		3
	1	865.965	0	0	0	0	0	1	1	0	2	1	0	1	0	1	2	1	1		2
	1	865.965	0	1	0	0	0	1	1	0	1	2	0	0	0	1	3	1	1		3
	1	680.486	0	1	0	1	0		1	0	2	2	0	0	1	1	1	0	1	1	2
	0	1218.94	1	0	0	0	0	0	1	0	1	1	0	1	0	2	3	1	1		2
	1	865.965	0	1	0	0	1	3	0	0	1	1	0	0	1	1	1	0	1		1
	0	919.452	1	0	0	0	0	0	1	0	1	1	0	1	1	1	1	0	1		2
	1	680.486	1	1	0	0	0	3	1	1	1	1	0	1	0	1	2	1	1		2
	1	680.486	1	0	0	0	0		1	0	1	2	0	1	1	1	3	0	1		1
	1	680.486	1	0	0	0	0	3	1	1	1	1	0	1	0	2	3	1	1		2
	0	919.452	0	0	0	0	1		0	1	2	1	0	1	1	2	3	1	1		2
	0	1218.94	1	1	0	0	0	0	0	0	1	1	0	0	0	1	3	1	1		1
	0	919.452	1	1	1	0	0	3	1	1	2	2	1	1	1	1	3	1	1		3
	1	680.486	1	1	0	1	0		1	1	2	1	0	1	1	2	3	1	1	10	1
	0	1218.94	1	0	0	0	0	2	1	1	1	2	0	1	0	1	3	0	1		2
	1	680.486	1	0	0	1	0	1	1	1	2	2	0	1	1	1	3	0	1	1	2
	0	919.452	1	0	0	1	0	0	0	1	1	2	0	1	0	1	3	1	1	0	3
	1	680.486	0	1	0	1	0	2	1	1	1	2	0	1	0	1	3	0	1	8	1
	0	919.452	1	0	0	0	0	0	1	0	1	2	0	0	0	1	3	1	1		3
	0	1299.49	0	0	0	0	0	1	0	0	1	1	0	0	0	1	3	0	2		3
	1	802.239	0	1	0	1	0	3	0	0	1	1	0	0	0	2	1	1	2	8	1
	1	970.815	0	1	0	0	0	0	0	0	2	2	0	1	1	1	2	1	1		2
	1	802.239	0	0	0	0	0	0	0	0	1	1	0	0	1	1	1	1	2		3
	1	802.239	0	1	1	1		1	0	1	1	1	0	0	0	1		1	2	5	1
	1	802.239	0	1	1	1	0	3	1	1	1	2	0	0	1	2	3	1	2	0	3
	1	802.239	0	1	1				0	1	2	2	0		0			1	2		1
	1	802.238	0	1	0	1	0	0	1	1	1	1	0	0	1	1	3	1	2	5	3
	0	824.241	0	1	0	0	0	0	1	0	1	2	0	1	0	1	3	0	1		2
	1	610.02	0	1	0	1	1	3	1	0	2	1	0	1	1	1	3	0	1	5	3
	1	610.02	0	0	0	1	1	0	1	1	1	1	0	0	1	1	3	1	1	10	1
	1	610.02	0	0	0	0	0	0	1	0	1	2	0	0	0	1	3	0	1		2
	1	610.02	1	0	0	0	0	0	1	1	1	2	0	1	0	2	2	1	1		2
	1	610.02	1	1	0	1	0	3	1	1	2	2	0	1	0	2	2	1	1	5	2
	0	1376.52	0	1	0	1	0	3	0	0	1	1	0	1	0	2	2	1	1	4	1
	1	610.02	1	1	0	0	1	3	0	1	2	1	0	1	1	1	2	1	1		1
	1	610.02	1	0	0	0	0	0	0	1	2	2	0	1	0	2	2	1	1		2
	1	977.915	1	0	0	1	0	0	0	0	1	1	0	0	0	1	3	0	1	5	2
	1	610.02	0	1	0	1	1	3	1	1	1	2	0	1	0	2	2	1	1	6	3
	1	610.02	0	0	0	1	1	1	1	1	2	2	0	0	1	2	2	1	1	8	2
	1	610.02	0	0	0	0	0	3	1	1	2	1	0	1	1	2	2	1	1		2
	1	610.02	0	0	0	1	0	0	1	0	2	1	0	0	0	2	3	0	1	3	3
	0	824.241	1	0	0	0	0	0	1	0	2	1	1	1	0	1	3	0	1		2
	1	610.02	0	0	0	0	0	3	0	0	2	1	0	0	1	1	3	0	1		1
	1	610.02	1	0	0	0	0	3	1	0	1	1	1	1	1	2	2	0	1		2
	0	824.241	0	1	0	1	1	1	0	0	2	2	1	1	0	2	3	0	1	8	1
	1	610.02	1	0	0	0	0	0	1	1	1	2	0	0	0	2	3	0	1		2
	1	610.02	1	1	0	1	0	0	1	0	2	1	0	1	1	2	2	1	1	10	1
	1	977.915	0	1	0	0	0	3	0	1	1	2	0	0	0	1	2	0	1		3
	0	1376.52	0	1	0	0	0	1	0	1	2	2	0	1	1	2	3	1	1		1
	1	610.02	0	1	0	1	1	3	0	0	2	1	1	1	1	2	1	1	1	9	3
	1	610.02	1	1	0	1	0	3	0	1	2	2	0	0	1	2	2	0	1	5	2
	0	1376.52	0	0	0	0	0	1	1	0	1	2	0	0	0	1	2	0	1		2
	0	1376.52	0	0	0	0	0	1	1	0	1	2	0	1	1	1	2	0	1		3
	1	610.02	0	0	0	0	0	0	1	0	1	2	0	0	0	1	3	0	1		2
	1	382.254	0	1	1	1	0	0	1	0	2	1	0	0	0	2	3	1	2	2	3
	1	923.207	0	1	0	0	1	2	0	0	1	1	0	1	0	1	2	1	2		3
	1	1117.2	0	0	0	0	0	0	0	0	1	1	0	0	1	1	2	0	1		3
	1	923.207	0	1	0	1	0	3	0	0	1	1	0	0	0	2	1	1	2	6	3
	1	1117.2	0	0	0	1	0		0	1	1	1	0	1	1	1	1	0	1	10	3
	1	1266.95	0	1	0	0	0	3	0	1	1	1	1	0	0	1	2	0	1		2
	0	1783.38	1	0	0	1	0	0	0	0	1	1	1	1	0	1	2	0	1	4	1
	0	1091.59	1	0	0	0	0	3	1	0	1	1	1	1	1	1	3	0	1		3
	1	528.978	0	0	1	0	0	0	0	1	1	1	0	0	0	2	1	1	1		3
	0	1091.59	0	0	0	0	0	0	1	1	2	1	0	0	0	2	3	0	1
	1	807.885	0	1	0	1	1	2	1	1	1	1	0	0	0	2	3	0	1	9	3
	0	1091.59	1	0	0	0	0	3	1	0	1	1	1	0	0	1	3	0	1		2
	0	1783.38	0	1	0	0	0	0	1	0	1	2	1	0	0	2	1	0	1		2
	1	807.885	0	1	0	1	0	2	1	1	2	1	0	0	1	1	2	1	1	10	3
	1	807.885	0	1	1	0	1	3	1	1	2	1	0	1	0	2	1	1	1		1
	0	2151.39	1	0	0	0	0	0	0	1	1	2	0	1	0	2	3	1	1		1
	1	1248.5	0	1	1	0	0	1	0	0	2	2	0	1	1	2	3	1	1		1
	0	1757.4	1	0	0	0	0	1	0	0	2	2	0	1	0	2	3	1	1		3
	0	2151.39	0	0	0	1	1	0	0	1	2	1	0	1	1	2	3	1	1	4	1
	0	2151.39	1	0	0	1	0		0	1	2	2	0	1	0	1	3	0	1	5	2
	1	1618.43	0	1	0	1	0	3	1	0	1	1	0	0	0	2	3	0	1	9	3
	0	1926.67	0	1	0	0	0	0	0	0	2	1	0	1	1	2	2	1	1		1
	1	1488.63	0	1	1	1	0	3	1	0	2	2	0	0	0	2	3	1	1	5	2
	1	858.606	0	1	0	0	1		0	1	1	1	0	0	1	2	3	1	1		3
	1	709.515	0	1	1	1	0		0	1	2	2	0	0	0	2		1	2	8	1
	1	709.515	0	1	0	1	1	3	0	1	1	1	0	0	0	2	3	1	2	0	3
	1	709.515	0	1	0	0	1	3	0	1	1	1	0	0	1	2	3	1	2		1
	0	1446.95	0	1	0	0	0	1	1		1	1	1	0	0	1	2	0	1		2
	1	858.606	0	1	1	0	0		0	0	2	1	0	0	0	1		0	1		2
	1	709.515	0	1	1	1	0	0	0	0	2	1	1	0	0	1	3	1	2	7	2
	1	709.515	0	0	1	1	1	0	0	0	2	1	0	0	1	2	2	1	2	3	1
	1	1007.17	0	1	0	1	0	0	0	0	1	1	0	0	1	2	3	1	2	5	3
	1	1218.8	0	1	0	0	1	1	0	0	2	2	0	1	1	2	1	1	1		3
	1	671.314	0	0	0	1	1	2	0	1	1	1	0	1	1	2	3	0	1	7	1
	0	907.059	1	0	0	0	0	3	0	1	1	1	1	1	0	1	3	0	1		2
	0	907.059	1	0	0	0	0	1	0	1	2	2	0	1	0	2	3	0	1		1
	1	923.489	0	1	0	1	0	3	0	1	1	1	0	0	0	1	3	0	1	8	3
	1	671.314	0	1	0	1	0	2	0	1	2	1	0	0	1	1	3	0	1	7	2
	0	907.059	1	0	0	0	0	1	0	1	1	1	0	0	1	1	3	0	1		1
	1	671.314	0	0	0	1	0	3	0	0	1	1	0	0	0	1	2	0	1	5	2
	1	671.314	0	0	0	0	0	3	1	1	1	1	1	1	1	1	3	0	1		2
	0	1299.91	1	0	0	0	0	3	1	0	1	2	1	0	0	1	3	0	1		3
	1	671.314	0	1	0	1	0	0	0	1	2	2	0	1	1	1	3	0	1	10	2
	1	923.489	1	0	0	0	0	0	0	0	1	1	0	0	0	2	3	0	1		3
	1	671.314	0	0	0	0	0	0	0	0	2	2	0	0	0	1	3	0	1		3
	1	671.314	0	1	0	0	0	2	0	0	1	1	0	1	1	1	2	0	1		2
	0	907.059	1	0	0	1	0	2	0	1	1	1	0	1	1	1	3	0	1	10	1
	1	671.314	1	1	0	0	0	1	1	1	2	2	0	1	1	1	1	0	1
	0	907.059	1	0	0	1	0	0	0	1	1	2	0	1	0	1	3	1	1	3	2
	0	907.059	0	1	0	0	1	1	0	1	1	1	0	1	0	2	3	1	1		3
	1	923.489	0	1	0	1	1	3	0	0	2	2	0	1	0	1	3	1	1	8	2
	0	907.059	1	0	1	0	0	0	1	1	1	1	0	0	0	2	3	1	1		3
	1	1032.56	0	1	1	1	0		0	1		2	0	0	0	1	1	1	1	10	2
	1	1032.56	0	0	0	1	0	0	1	0	1	1	0	0	0	2	3	1	1	10	2
	1	1032.56	0	1	1	1	1	0	1	0	2	1	0	0	1	1	3	1	1	2	3
	0	1336.4	0	1	0	1	1	0	0	0	2	2	0	0	0	2	3	1	1	5	3
	1	1032.56	0	1	1	1	0	3	1	0	1	2	0	0	0	2	2	1	1	10	3
	1	1032.56	0	1	0	1	0	3	0	0	2	1	0	1	0	2	3	1	1	5	1
	1	1032.56	0	1	1	0	1	2	0	1	2	2	0	1	1	2	1	1	1		1
	1	1032.56	0	1	0	0	1	0	0	0	2	2	0	0	1	1	3	1	1		1
	0	1336.4	0	1	0	0	0		1	0	2	1	1	1	0	1	3	1	1		2
	1	1115.62	0	1	0	0	0	0	0	1	2	1	0	1	0	2	2	1	1		3
	1	1115.62	1	1	0	0	0	1	0	0	2	1	1	0	0	1	2	0	1		3
	0	1197.41	0	0	0	0	0	1	0	0	1	1	0	1	0	2	2	1	2		2
	1	894.55	0	1	0	1	0	0	0	0	1	1	0	1	1	2	2	1	1	8	1
	1	894.55	0	1	0	0	1	0	0	0	2	2	0	1	0	2	2	1	1		1
	0	1507.53	0	1	0	0	0	1	0	0	2	2	0	1	1	2	3	1	1		1
	1	894.55	0	1	0	0	1	0	1	0	1	1	0	0	0	1	2	1	1		2
	1	1117.79	0	1	0	0	0	3	1	1	2	1	0	0	0	1	2	1	1		2
	1	821.698	1	1	0	0	1	3	0	0	1	1	0	0	0	2	2	0	1		1
	0	1510.32	0	1	0	0	0	3	0	0	2	1	1	0	1	2	3	0	1		1
	1	1117.79	1	0	0	0	0	0	1	1	2	2	0	1	0	2	2	1	1		3
	1	821.698	0	1	0	1	0	3	0	0	1	1	0	0	0	2	3	1	1	10	3
	1	1117.79	1	1	0	0	0	0	1	1	1	2	0	1	1	1	2	1	1		2
	0	1156.63	1	1	0	0	0	2	0	0	2	2	1	0	0	2	1	0	1		3
	0	1510.32	1	0	0	0	0	0	1	0	2	1	0	1	0	1	3	1	1		1
	1	1117.79	1	0	0	1	0	0	1	1	1	1	0	0	0	1	3	0	1	6	3
	1	1117.79	0	1	0	0	1	3	1	0	1	2	0	0	0	2	3	0	1		3
	1	821.698	0	1	0	1	1	3	0	1	2	1	0	1	1	2	2	1	1	8	2
	1	821.698	1	1	0	1	0	0	0	1	2	2	0	1	0	1	2	0	1	10	2
	1	1117.79	0	1	0	1	1	3	0	1	2	2	0	0	1	2	2	0	1	9	3
	1	1117.79	0	1	0	1	0	0	1	1	2	2	0	0	1	2	2	1	1	8	2
	1	1117.79	0	1	0	1	0	2	1	0	2	2	0	0	1	2	2	1	1	5	2
	0	1510.32	1	1	0	0	0	3	0	0	1	1	1	0	0	2	3	1	1		1
	1	821.698	1	1	0	0	0	3	0	0	1	2	0	0	1	1	2	1	1		2
	0	1156.63	1	0	0	0	1	0	0	0	2	2	0	1	0		2	1	1		1
	1	1117.79	1	0	0	0	0	2	1	0	2	1	0	1	0	2	3	0	1		1
	1	1095.25	0	1	0	0	1	0	1	1	1	2	0	0	1	1	2	1	1		1
	0	1845.76	0	0	0	0	0	0	0	0	1	1	1	1	0	2	3	1	1		1
	1	905.071	0	1	0	0	0	3	0	0	1	2	0	0	0	2	2	1	2		1
	0	1845.76	0	0	0	0	0	1	0	0	1	2	0	0	0	2	2	1	1		1
	0	1466.06	0	0	0	0	0	3	0	0	1	2	0	1	0	2	3	1	2		3
	0	704.713	1	0	0	0	0		0	0	1	1	1	1	0	2	3	1	1		1
	1	521.557	1	1	0	1	0		0	1	1	1	0	1	1	1	3	0	1	2	3
	1	521.557	0	1	0	0	0	3	1	0	1	1	0	1	0	2	2	0	1		2
	0	1279.24	0	1	0	0	0	0	0	0	1	1	1	0	1	2	2	0	1		3
	1	908.804	0	0	0	1	0	0	1	0	1	1	0	0	1	1	3	0	1	3	3
	0	1279.24	1	1	0	0	0	3	1	0	1	2	1	1	1	2	3	1	1		2
	1	521.557	1	0	1	1	0		0	0	1	2	0	0	1	2	3	1	1	6	2
	1	521.557	1	0	0	1	0		0	0	1	2	1	1	0	1	3	0	1	1	2
	1	908.804	0	1	0	1	0	3	0	0	1	1	0	1	0	1	2	0	1	2	2
	0	753.886	1	0	1	0	0	2	1	0	1	1	0	1	0	1	3	1	1		3
	1	1488.63	1	0	0	0	0	3	1	0	1	1	1	1	0	2	3	1	1		1
	1	1488.63	1	0	0	1	0	0	1	0	1	1	0	1	1	2	2	1	1	2	3
	0	753.886	0	0	0	0	0	3	1	0	2	1	0	1	0	1	3	0	1		3
	0	1926.67	0	1	0	1	0	3	0	0	1	1	0	1	0	2	3	1	1	4	1
	1	1488.63	0	1	0	0	0	3	1	0	1	1	0	1	1	1	3	1	1		2
	0	1926.67	0	1	0	1	0	2	0	0	1	2	0	0	1	2	3	1	1	2	3
	0	1926.67	0	0	1	0	0	2	0	0	1	1	0	1	0	2	3	1	1		1
	1	1488.63	0	0	0	1	0	0	1	0	2	1	0	0	1	1	3	0	1	2	3
	1	1488.63	0	0	1	1	0	0	1	0	2	2	0	0	0	2	3	1	1	6	3
	0	1926.67	0	0	1	0	0	1	1	0	1	2	0	0	0	2	3	1	1		3
	0	1926.67	0	1	0	0	0	3	1	0	1	1	0	1	0	1	2	0	1		2
	1	1082.65	0	1	1	1	0	0	1	0	1	2	0	1	0	1	3	1	1	3	2
	0	1926.67	0	1	0	1	0	0	1	0	1	1	0	1	0	2	3	0	1	1	2
	1	1153.19	0	1	0	0	0	2	1	0	1	2	0	0	1	1	3	1	1		2
	1	952.947	0	1	1	0	0	3	1	0	1	1	0	0	0	2	3	1	2		2
	1	763.146	1	1	0	1	0	0	1	0	1	1	0	0	1	1	3	1	2	8
	1	763.145	0	1	0	1	1	3	0	0	2	1	0	1	0	2	3	1	2	8	2
	1	848.817	0	1	1	1	1	2	0	0	2	1	0	0	1	1	3	0	1	7	1
	1	848.817	0	1	0	0	0	2	1	0	1	1	0	0	1	1	2	1	1		2
	0	1194.8	1	1	0	0	0	0	1	1	1	1	0	1	1	2	2	1	1		3
	1	1238.64	0	1	0	1	0	0	1	0	2	2	0	0	1	1	3	0	1	4	2
	1	848.817	1	0	0	1	0	2	1	0	1	2	0	0	0	1	3	0	1	6	3
	0	1673.62	1	0	0	1	0	1	0	0	1	1	0	1	0	1	3	1	1	6	1
	1	1238.64	1	0	0	1	0	0	1	0	1	2	0	0	0	1	3	0	1	8	2
	0	1194.8	1	1	0	0	0		0	0	1	1	0	1	0	1	3	1	1		1
	0	1673.62	0	1	0	1	0		1	0	2	1	0	1	0	1	3	1	1	5	2
	1	1238.64	1	1	0	0	0		1	0	2	2	0	1	1	1	2	1	1		3
	0	1673.62	0	1	0	1	1		0	0	1	1	0	1	0	2	3	0	1	7	3
	1	1238.64	0	1	0	1	1		1	1	2	2	0	0	1	2	1	1	1	7	2
	1	1238.64	0	0	0	1	0	2	0	0	1	1	1	0	0	1	3	0	1	5	1
	1	1238.64	0	1	0	1	0	3	1	0	2	1	0	0	1	1	3	0	1	6	2
	0	1194.8	1	1	0	1	0	1	0	1	1	1	0	1	0	2	1	1	1	8	1
	1	1238.64	1	1	1	1	1	0	1	1	2	1	0	1	1	1	3	1	1	10	1
	1	1238.64	0	1	0	1	0	1	1	0	2	1	0	1	0	1	3	0	1	4	3
	0	1194.8	0	0	0	0	1	0	0	0	1	2	0	1	0	1	3	0	1		1
	0	1194.8	1	0	0	0	0	0	0	0	1	2	0	1	0	1	3	0	1		1
	0	1194.8	1	0	0	0	0	0	1	1	2	1	0	0	0	2	2	1	1		2
	1	848.817	0	1	0	0	0	0	1	0	2	2	0	1	0	2	1	0	1		3
	0	1673.62	0	1	0	0	0	3	1	0	2	2	0	0	0	1	3	0	1		1
	1	1238.64	1	1	0	0	0	0	1	0	2	1	1	1	1	1	1	1	1		3
	1	1488.63	0	0	0	0	0	2	1	1	2	2	0	0	1	1	1	1	1		2
	1	1488.63	0	1	0	1	0	0	1	0	1	2	0	0	1	1	1	1	1	10	3
	1	723.826	0	1	0	1	0	3	1	0	1	1	0	0	0	1	2	1	1	3	3
	1	1488.63	0	1	0	0	0	3	0	0	1	2	0	1	1	1	1	0	1		3
	1	1488.63	0	1	0	1	0	0	1	1	1	2	0	1	0	1	1	1	1	10	2
	1	1488.63	0	1	0	1	0	3	1	0	1	1	0	0	1	1	1	1	1	10	3
	1	1488.63	0	1	0	1	0	3	0	0	2	1	0	1	1	2	1	0	1	8	1
	1	1488.63	0	1	0	1	0		1	0	2	2	0	1	0	2	2	1	1	5	3
	1	723.826	1	0	1	1	1	1	0	1	2	2	0	1	0	2	1	1	1	5	3
	0	1003.96	0	1	1	0			0	1		1	0	1	0			0	1		1
	1	956.102	0	1	0	0	1	1	0	0		2	0	1	0	1	3	0	1		2
	1	956.102	0	1	0	0	0	1	0	0	2	1	0	1	1	1	3	0	1		2
	0	1003.96	0	1	0	0	1		0	1	2	2	0	1	0	2	2	1	1		3
	1	956.102	0	0	0	0	1	2	1	1	2	2	0	1	1	2	3	1	1		3
	1	956.102	0	0	0	0	0	3	1	1	1	1	0	1	0	1	2	0	1		2
	0	1003.96	0	0	0	0	0	2	0	1	2	2	0	0	0	2	2	1	1		3
	1	743.033	0	0	0	0	0	1	0	1		1	0	0	0	2	2	1	1		1
	1	743.033	0	0	0	0	0	0	0	0	2	2	0	0	0	2	2	1	1		2
	1	956.102	0	1	0	0	0	0	1	0	1	1	0	0	1	1	1	1	1		3
	1	956.102	0	1	0	1	1	0	1	1	2	1	0	1	1	2	2	1	1	8	3
	0	1003.96	0	1	0	0	1	1	0	1	2	1	0	1	0	2	2	1	1		2
	1	743.033	1	1	0	0	0	3	1	1	2	2	0	0	1	1	3	1	1		3
	1	956.102	0	1	0	0	0	3	0	0	1	1	0	1	0	1	1	1	1		1
	1	956.102	0	1	0	0	0	3	0	0	1	1	0	1	0	1	2	0	1		1
	1	956.102	0	1	0	1	1	3	0	0	2	2	0	0	1	2	1	1	1	9	3
	1	956.102	0	1	0	0	0	3	1	1	1	2	0	0	0	1	3	1	1		3
	0	1345.82	1	0	0	0	0	0	1	0	1	1	0	1	1	2	3	0	1		3
	0	1003.96	1	0	0	0	0	0	1	0	2	2	0	1	0	1	3	1	1		2
	1	660.596	0	1	1	1	0		0	1	1	1	0	1	0	1		1	2	5	1
	0	1070.05	0	1	1	0	1	0	1	0	1	2	0	0	0	2	2	1	2		3
	0	1070.05	0	0	0	0	0	0	0	1	2	2	0	0	0	2	1	1	2		3
	1	799.408	0	0	0	0	0	3	1	1	1	2	0	0	0	1	3	1	1		1
	1	660.596	0	1	0	0	0	3	0	0	1	1	0	0	0	2	2	1	2		3
	1	660.596	0	1	0	1	0	3	1	1	1	2	0	0	0	1	3	1	2	5	2
	0	1070.05	0	0	0	0	0	0	1	0	1	2	0	1	1	2	3	1	2		2
	1	1012.9	0	0	0	0	1	0	1	1	2	2	0	0	1	2	1	1	1		2
	0	1347.19	0	1	0	0	0	0	0	1	1	1	0	1	1	1	1	1	1		3
	1	660.596	0	1	1				0	1	2		0	0	1			1	2		1
	0	1926.67	0	0	0	0	0	3	0	0	1	1	1	0	1	1	3	0	1		3
	1	1488.63	0	0	0	0	0	2	0	0	1	2	0	0	0	1	1	1	1		1
	0	1926.67	0	0	0	1	1	3	0	1	2	2	1	0	1	2	1	1	1	8	1
	1	1488.63	0	1	0	0	0	0	0	0	1	1	0	0	0	2	3	1	1		1
	1	1174.87	0	0	0	1	1	0	0	1	2	2	0	0	1	2	2	0	1	8	2
	1	1488.63	0	1	0	0	0	0	1	1	2	1	0	0	0	1	1	1	1		3
	0	1931.83	0	0	0	0	0	1	1	1	2	1	1	1	1	1	3	1	1		3
	0	1206.75	0	0	0	0	0	0	0	1	2	1	0	1	0	1	3	1	1		2
	1	857.305	0	1	0	1	0	0	1	1	2	1	0	1	1	1	2	1	1	10	2
	0	1931.83	1	1	0	0	0	3	0	0	2	1	0	1	0	1	3	0	1		3
	1	1429.75	0	1	0	0	0	0	1	0	1	2	0	0	0	1	3	0	1		3
	0	1206.75	1	1	0	1	0	2	1	0	2	2	0	1	0	2	3	1	1	5	3
	0	1931.83	1	0	0	0	0	3	1	1	2	1	1	1	0	1	3	1	1		2
	1	1429.75	1	1	0	0	0	0	1	1	2	2	0	1	0	1	3	0	1		2
	1	1429.75	1	1	0	1	1	3	1	1	1	2	0	0	1	1	2	1	1	5	2
	1	857.305	0	0	0	1	0	3	1	0	1	2	0	1	0	2	1	1	1	7	2
	0	1206.75	0	1	0	1	0	3	1	1	2	2	0	1	0	2	3	1	1	7	2
	1	1429.75	1	1	0	1	0	2	0	1	2	1	0	0	0	1	3	1	1	10	3
	0	1931.83	1	1	0	1	0	0	1	0	2	2	0	1	0	1	3	1	1	8	2
	1	857.305	0	1	0	0	0	0	1	1	2	1	0	1	1	1	3	1	1		2
	1	857.305	1	1	0	1	0	3	1	1	2	2	0	0	1	1	1		1	10	3
	1	1429.75	1	0	0	1	0	0	1	1	1	2	0	1	1	1	3	0	1	5	3
	0	1931.83	1	0	0	1	0	1	1	0	2	2	1	1	0	2	2	1	1	8	2
	1	1429.75	1	1	0	0	0	3	0	1	1	1	0	1	0	1	3	0	1		1
	0	1206.75	1	0	0	0	0	1	0	0	1	1	0	1	0	1	3	1	1		3
	0	1206.75	0	1	0	1	0	0	1	0	2	1	0	1	0	1	3	0	1	4	3
	0	1206.75	0	0	0	0	0	0	0	0	2	2	0	1	1	2	2	1	1		3
	1	857.305	0	1	0	1	0	1	1	0	2	1	0	1	0	1	1	0	1	5	2
	1	857.305	0	0	0	0	0		1	0	1	1	0	0	0	1	3	1	1
	0	1206.75	0	0	0	1	0		1	0	1	1	0	1	1	1	3	0	1	0
	1	1429.75	0	1	0	0	0	3	1	1	2	1	0	1	0	2	3	1	1		2
	1	1429.75	0	1	0	0	1	3	1	1	2	1	0	1	1	1	2	1	1		3
	0	2233.42	0	1	0	1	0	1	0	1	1	1	0	1	1	1	1	1	2	5	1
	1	1378.8	0	1	0	0	0	0	0	1	2	1	0	0	0	2	3	1	2		1
	1	1045.49	1	1	0	1	0	2	1	0	2	1	0	0	0	1	3	1	1	5	3
	0	1471.65	0	0	0	1	0	0	0	0	1	1	1	0	0	2	3	0	1	5	3
	0	1471.65	1	0	0	0	0	0	0	0	1	2	0	0	0	2	3	1	1		1
	0	1471.65	1	0	0	0	0		0	0	2	2	0	0	0	2	3	1	1		3
	0	1044.09	1	0	0	0	0	0	1	1	1	2	0	0	0	2	2	1	1		1
	0	1044.09	1	0	0	0	0	2	1	1	1	2	1	1	0	2	3	1	1		2
	0	1044.09	1	1	0	0	0	0	0	1	2	2	0	1	0	2	3	1	1		1
	0	1471.65	1	1	0	1	0	0	0	0	2	1	0	1	0	2	2	1	1	7	2
	0	1471.65	0	0	0	1	0	0	1	0	2	2	0	0	0	2	3	1	1	3	2
	1	772.73	0	1	0	1	1	0	0	1	2	1	0	1	1	2	3	1	1	10	1
	1	772.73	0	1	0	0	0	3	0	1	2	1	0	1	1	2	3	1	1		3
	1	772.73	1	0	1	1	0	2	0	1	2	1	0	1	0	2	3	1	1	9	3
	0	1471.65	1	1	0	0	0	0	0	0	1	1	0	1	0	1	2	1	1		2
	1	1045.49	1	1	0	0	0	3	1	0	1	1	0	1	0	1	3	1	1		2
	1	772.73	0	0	0	0	1	0	1	0		2	0	1	1	2	2	1	1		2
	0	1044.09	1	1	0	0	0	3	1	1	1	1	0	1	0	2	3	0	1		2
	1	772.73	0	1	0	1	0	3	1	1	1	1	0	0	1	2	1	1	1	8	2
	1	772.73	0	0	0	1	0	0	0	1	1	1	0	0	1	2	2	1	1	10	2
	1	1126.58	0	1	0	0	1	0	0	1	2	2	0	1	1	2	1	1	2		2
	0	1926.67	0	0	1	0	0	1	0	0	1	1	0	1	1		1	1	1		3
	1	1045.49	0	0	0	1	0	0	0	0	1	1	0	1	0	1	3	0	1	5	3
	0	1471.65	1	0	0	0	0	2	1	0	1	1	0	0	0	1	2	1	1		3
	1	1045.49	1	1	0	0	0	1	1	1	2	1	0	1	0	2	2	1	1		2
	0	2111.21	1	1	0	0	0		0	1	2	2	1	0	0	1	3	0	1		1
	0	2111.21	1	1	0	0	0		0	0	1	1	1	1	1	1	3	1	1		1
	1	1562.51	0	0	0	0	0	1	1	0	1	2	0	0	0	1	3	0	1		3
	1	1696.98	0	0	0	1	1	3	1	0	2	1	0	1	1	2	1	1	1	5	3
	1	1562.51	0	0	0	0	0		1	0	1	1	0	0	1	1	3	1	1		2
	1	1562.51	0	1	0	0	0		1	1	2	2	0	0	0	1	3	0	1		3
	1	1045.49	0	1	0	1	0	1	1	0	2	2	0	1	0	2	1	1	1	5	1
	1	1562.51	1	0	0	0	0		1	1	1	1	0	0	0	1	1	1	1		2
	1	1045.49	0	1	0	0	0	1	1	0	1	2	0	1	0	2	1	1	1		2
	0	2111.21	0	1	0	1	0		1	0	2	2	0	0	1	1	2	1	1	7	3
	1	1045.49	0	1	0	0	0	3	1	0	1	2	0	1	1	1	2	1	1		3
	1	1562.51	0	1	0	1	1		1	1	2	1	0	1	1	2	2	0	1	9	2
	0	1471.65	0	1	0	0	0	3	0	0	2	1	0	1	0	1	3	0	1		3
	1	1045.49	1	0	0	1	0	3	0	0	1	2	0	0	0	1	3	0	1	10	1
	0	1346.62	0	1	0	1	0		0	0	2	1	0	1	1	2	3	1	2	1	1
	1	1006.03	1	1	0	1	0	3	1	0	2	1	0	1	1	2	2	1	1	2	2
	1	831.335	0	1	0	1	0	2	0	0	1	1	0	0	0	2	3	0	2	1	1
	0	1346.62	0	0	0	0	0	0	0	0	2	1	0	1	0	1	3	0	2		2
	1	1006.03	0	0	0	1	0	0	0	0	1	1	1	0	0	1	3	0	1	4	2
	0	1346.62	0	1	0	1	0	0	0	0	1	1	1	1	1	1	2	1	2	1	2
	1	831.334	0	1	0	0	0	0	1	0	2	1	1	1	1	1	2	1	2		2
	1	723.958	1	0	0	0	0	0	1	0	1	2	0	0	1	1	3	0	2		3
	1	723.958	0	1	0	1	1	1	1	0	1	2	0	0	1	2	2	1	2	2	1
	1	723.958	0	1	1	0	0	0	0	0	1	1	0	0	0		3	1	2		1
	1	723.958	0	1	1	0	0	0	0	0	1	2	0	0	0	2	3	1	2		2
	1	723.958	0	1	1	0	1		0	0	2	1	0	0	0	2	3	1	2		2
	1	723.958	0	1	0	0	1	1	0	0	1	1	0	1	1	1	3	0	2		1
	1	723.958	0	0	0	1	0		1	0	1	1	0	0	0	1	2	0	2	2	2
	0	1172.69	1	1	0	0	0	1	0	0	1	1	1	0	0	1	3	0	2		2
	1	723.958	1	1	0	1	0	0	1	0	1	1	1	0	0	1	3	0	2	2	3
	0	1172.69	0	1	0	0	1	0	0	0	1	1	0	1	1	2	3	1	2		1
	1	876.085	0	1	0	1	0	1	1	0	2	1	0	0	0	1	3	0	1	2	2
	0	1172.69	0	1	0	0	0	2	1	0	1	1	0	1	0	2	3	0	2
	0	1565.19	1	0	0	0	0	2	0	0	1	2	0	0	0	1	3	0	1		1
	0	1565.19	1	0	0	0	0	0	1	0	1	2	1	1	0	2	3	0	1		3
	1	1158.39	1	1	0	0	0	1	1	0	1	2	0	0	1	1	2	0	1		1
	0	1565.19	0	1	0	0	0	0	0	0	1	2	0	1	0	2	3	0	1		1
	1	1158.39	0	1	0	1	0	0	1	0	1	2	0	1	0	1	3	0	1	1	1
	0	1565.19	1	0	0	0	0	0	0	0	1	1	0	1	0	1	3	0	1		3
	0	1565.19	1	0	0	1	0	0	0	0	1	1	1	0	0	1	3	0	1	1	2
	0	1565.19	0	1	0	0	0	3	1	0	2	1	0	1	0	1	3	0	1		3
	1	880.793	1	1	0	1	1	0	0	0	1	1	0	1	0	2	3	0	1	3	1
	0	1239.81	0	0	0	1	0	3	0	0	1	1	0	1	1	1	2	0	1	4	2
	1	788.931	1	1	0	0	0	3	0	0	1	1	1	0	0	1	3	0	1		1
	1	788.931	1	1	0	0	0	3	0	0	1	2	1	0	0	2	3	0	1		1
	0	5607.79	0	1	0	0	1	3	0	0	1	1	0	1	0	2		0	1		3
	1	4150.32	0	0	0	0	0	2	1	1	1	1	0	0	0	2	3	0	1		1
	1	1058.4	0	0	0	0	0	2	1	1	1	1	0	1	1	1	2	0	1		2
	0	1489.82	0	1	0	1	1	3	0	1	2	1	1	1	0	1	3	1	1	7	1
	1	1058.4	0	1	0	0	1	0	0	1	2	1	0	0	1	1	2	0	1		3
	0	1489.82	1	1	1	0	0	0	0	1	1	2	0	1	0	1	3	0	1		1
	1	1058.4	0	1	0	1	1	3	0	0	1	1	0	0	0	1	2	0	1	9	2
	1	1058.4	0	1	0	0	0	0	0	0	2	2	0	0	0	1	2	1	1		3
	0	1833.06	0	0	0	0	0	1	0	0	2	2	1	1	0	1	3	1	1		1
	1	1087.72	0	1	1	1	0	0	1	1	2	2	0	0	1	2	3	1	1	7	3
	1	898.843	1	1	0	0	0	0	1	1	2	2	0	1	1	1	3	1	2		2
	1	898.843	0	1	0	0	0	3	0	1	2	2	0	1	1	2	3	1	2		1
	1	1488.63	0	1	0	0	0	2	0	1	2	1	1	0	1	1	2	0	1		3
	0	753.886	1	1	0	0	0	0	0	1	2	2	1	1	0	1	3	0	1		1
	1	1488.63	0	1	0	0	0	3	0	1	2	1	0	0	1	1	3	1	1		2
	0	753.886	1	0	0	0	0	3	0	0	1	1	0	0	0	1	3	0	1		2
	1	1488.63	0	0	0	1	0	2	0	1	2	1	0	0	0	1	3	0	1	7	2
	0	1926.67	0	0	0	0	0	0	0	0	1	2	1	1	1	1	3	0	1		1
	0	1926.67	0	1	0	1	0	0	0	1	2	2	1	1	0	2	3	1	1	5	3
	1	1082.65	0	1	0	0	0	3	0	0	2	1	0	0	1	1	3	1	1		3
	1	1488.63	0	1	0	0	0	2	1	1	1	1	0	1	1	1	2	0	1		2
	0	1769.91	1	0	0	1	0		0	0	2	1	1	1	1	1	3	0	1	8	1
	1	821.698	0	0	0	0	1	0	0	0	1	2	0	0	1	1	3	0	1		2
	1	1309.91	1	1	0	0	0	0	1	1	2	1	0	0	1	2	3	1	1		3
	1	821.698	0	0	0	0	0	0	1	0	2	1	1	1	1	1	3	0	1		3
	1	821.698	0	0	0	0	0	1	0	0	1	2	0	0	0	1	2	0	1		3
	1	1309.91	1	0	0	0	0	3	1	1	2	1	0	0	0	1	3	0	1		2
	0	1769.91	0	0	0	0	0	1	0	0	1	2	1	1	0	2	3	0	1		1
	1	1309.91	0	1	1	1	1	2	0	1	2	1	1	0	1	1	2	1	1	10	1
	1	821.698	1	1	0	1	0	3	0	1	2	2	0	1	0	1	2	0	1	10	3
	0	1156.63	1	0	0	0	0	0	0	0	1	2	0	0	0	1	3	0	1		1
	0	1769.91	1	1	0	1	0	0	0	0	1	1	1	0	0	1	3	0	1	5	1
	1	821.698	0	0	0	0	0	3	0	0	2	1	0	0	0	1	2	1	1		2
	0	1769.91	0	1	0	1	1	0	0	1	2	2	0	1	1	2	3	1	1	7	2
	1	1309.91	1	0	0	1	0	1	1	0	1	1	0	1	0	1	3	1	1	0	3
	1	1309.91	1	0	0	1	0	0	1	1	1	2	1	0	1	1	3	0	1	7	2
	1	821.698	0	1	0	1	0	3	1	1	2	2	0	0	1	2	2	1	1	8	2
	1	1309.91	0	1	0	0	0	0	1	0	2	1	0	0	0	1	3	0	1		2
	0	1769.91	1	0	0	1	0	1	0	1	1	1	1	1	0	2	3	0	1	10	1
	1	821.698	0	1	0	0	0	0	0	1	1	1	0	0	1	1	3	1	1		1
	0	1156.63	0	1	0	0	1	0	0	1	2	1	0	0	1	2	3	0	1		1
	1	1309.91	0	1	0	0	0	3	1	0	2	2	0	1	1	1	2	0	1		3
	1	382.254	0	1	1	1	0	0	0	1	2	1	0	0	0	1	3	1	2	5	2
	1	764.433	0	1	0	0	0	0	1	0	1	2	0	0	0	1	3	1	2		3
	0	1558.95	0	1	0	1	0	3	0	1	2	2	1	0	0	1	3	1	1	7	3
	0	1558.95	0	1	0	0	0	1	1	0	1	1	0	0	0	1	3	1	1		1
	1	945.557	0	0	0	1	0	3	1	0	1	2	0	0	0	1	3	1	1	4	3
	0	1330.98	1	0	0	0	0	0	0	0	2	2	1	1	0	2	2	1	1		1
	1	945.557	1	1	1	1	0	3	1	0	1	1	0	1	0	2	3	1	1	8	1
	1	945.557	0	1	0	1	0	3	1	0	2	1	0	0	0	2	3	1	1	4
	1	945.557	0	1	0	0	0	1	0	1	2	1	0	1	1	2	2	0	1		2
	1	945.557	1	0	0	1	0	0	1	1	1	2	0	1	0	2	2	1	1	6	2
	1	1130.52	0	1	0	0	0	2	0	1	1	1	0	1	1	2	3	1	1		1
	1	1130.52	0	1	0	1	0	0	0	0	2	1	0	1	1	2	2	1	1	8	3
	0	1330.98	1	1	0	0	0	2	0	1	2	2	0	1	0	2	2	1	1		1
	1	1130.52	0	1	0	1	1	3	1	0	2	2	0	1	1	2	2	1	1	10	2
	1	945.557	0	1	0	0	0	3	0	0	1	2	0	0	1	1	2	1	1		1
	0	1527.52	0	1	0	1	0	2	1	0	1	2	0	0	1	2	2	1	1	7	2
	1	945.557	0	1	0	0	0		0	1	2	2	0	0	1	2		1	1		1
	1	1130.52	0	0	0	1	0	1	0	1	1	2	0	0	0	1	2	1	1	10	2
	1	945.557	0	0	1	1	1	0	0	0	1	2	1	1	1	2	3	1	1		3
	1	1130.52	0	1	0	0	0	3	1	1	2	2	0	1	0	1	2	1	1		1
	0	1926.67	0	0	0	0	0	1	0	0	2	2	1	0	0	1	1	1	1		3
	1	1488.63	0	1	0	0	0	3	0	1	2	1	0	0	1	1	2	1	1		3
	1	1488.63	0	1	1	0	0	3	0	0	1	1	0	1	1	1	2	0	1		1
	1	1488.63	0	1	0	1	1	3	1	1	1	1	0	0	1	2	2	1	1	9	3
	0	1845.58	1	0	0	0	0	0	0	0	1	1	0	1	1	2	1	1	1		2
	0	1845.58	1	0	0	0	0	0	0	0	2	2	1	0	1	2	3	0	1		1
	1	1051.91	1	1	0	1	0	3	1	1	1	2	0	0	1	2	3	1	1	3	2
	1	1365.91	0	1	0	1	1	2	0	1	2	1	0	1	1	2	3	1	1	10	1
	1	1365.91	0	1	0	1	0	3	1	1	1	1	0	0	1	1	2	1	1	7	3
	0	1480.68	1	0	0	1	0		1	0	1	2	1	1	0	2	3	1	1	1	3
	0	1845.58	0	0	0	1	0	3	1	0	1	1	0	1	0	2	3	0	1	4	3
	1	1051.91	1	1	0	1	0	0	1	0	1	2	0	0	1	2	3	1	1	1	3
	1	1051.91	0	0	0	0	0	3	1	0	1	1	0	0	0	2	3	1	1		2
	1	1051.91	0	1	0	1	0	1	1	1	2	1	0	1	1	1	2	0	1	1
	0	1480.68	0	1	0	1	1	0	0	0	1	2	0	1	1	2	3	1	1	2	1
	1	1051.91	0	1	0	0	0	2	1	0	2	2	0	0	1	2	3	1	1		3
	1	1051.91	1	0	0	0	0	0	1	0	2	1	0	0	0	1	3	0	1		2
	1	1365.91	1	0	0	1	0	3	1	1	1	2	0	0	0	2	3	1	1	10	1
	1	1365.91	0	0	0	0	0	3	1	0	2	2	0	1	0	1	3	0	1		1
	0	1480.68	0	0	0	0	0	0	0	1	1	2	0	1	0	2	3	1	1		1
	1	1365.91		1	0	0	1	3	0	1	2	1	0	1	0	2	1	0	1		1
	0	1480.68	0	0	0	1	0		1	0	1	1	1	0	0	2	3	1	1	2	2
	1	1051.91	0	1	0	0	1	1	0	1	2	2	0	0	1	1	3	1	1		1
	0	1845.58	0	0	0	0	0	3	1	1	2	2	0	1	1	1	2	1	1		3
	1	1051.91	0	0	0	0	0	3	0	0	2	2	0	0	0	1	3	1	1		2
	0	1845.58	1	0	0	0	0	0	1	0	2	2	0	1	0	2	3	1	1		2
	1	1365.91	0	0	0	0	1	0	1	0		2	0	1	0	2	3	1	1		2
	0	1397.84	1	0	0	0	0	3	0	1	1	2	0	1	0	2	3	1	1		1
	1	685.434	1	1	0	0	1	3	0	1	2	2	0	1	1	2	3	1	2		1
	1	685.435	0	0	0	0	0	2	0	0	1	1	0	0	0	2	3	1	2		1
	0	1110.29	0	1	0	0	0	0	0	0	2	1	0	1	1	2	3	1	2		1
	1	685.434	0	1	0	0	0	3	0	0	1	1	0	0	1	1	3	1	2		1
	1	2128.85	0	0	0	0	0	3	1	0	1	2	0	0	1	1	3	1	1		3
	0	2876.44	0	0	0	0	0	0	0	0	1	1	1	0	0	2	2	0	1		1
	1	2128.85	0	1	0	0	0	3	1	1	2	2	0	0	1	1	3	1	1		3
	0	1740.51	1	0	0	0	0	0	1	0	1	1	0	0	0	1	3	0	1		3
	0	2876.44	1	0	0	0	0	0	0	0	1	1	0	0	0	1	3	1	1		1
	1	2128.85	0	0	0	0	0	3	1	0	2	1	0	0	0	2	3	0	1		2
	1	2128.85	0	0	0	1	0	3	0	0	1	1	0	0	0	1	3	0	1	5	1
	1	1236.5	1	1	0	1	0	3	1	0	2	1	0	0	0	1	1	1	1	10	3
	0	1740.51	1	1	0	0	0	2	0	0	1	2	0	0	0	2	3	1	1		2
	1	1236.5	0	1	0	1	0	2	0	1	2	2	0	0	0	2	1	0	1	8	3
	0	2876.44	1	0	0	0	0	3	0	0	1	1	1	0	0	2	1	1	1		1
	1	2128.85	0	1	0	1	1	3	1	0	2	1	0	0	1	1	1	1	1	10	3
	0	1740.51	0	1	0	1	0	2	0	1	2	1	0	1	0	2	2	1	1	5	2
	1	2128.85	1	1	0	0	0	3	1	1	2	1	0	1	1	2	2	1	1		3
	1	1236.5	1	1	0	1	0	2	1	0	2	2	0	0	1	1	1	1	1	10	2
	1	2128.85	0	0	0	0	1	3	1	0	2	1	0	0	1	1	2	0	1		2
	1	1236.5	1	1	0	0	0	3	1	0	2	2	1	1	1	1	1	0	1		3
	0	2876.44	0	1	0	0	0	3	1	0	1	1	0	1	0	1	3	0	1		2
	0	2876.44	1	1	0	0	0	3	1	0	1	2	0	1	0	1	3	1	1		1
	1	2128.85	0	1	0	1	0	1	0	1	2	2	0	1	1	1	2	0	1	6	1
	0	539.673	0	1	1	0	1		0	0	2	1	0	0	1	2	3	1	2		2
	1	1061.23	0	0	0	0	0	0	0	0	1	1	1	0	0	2	3	1	2		2
	1	1284.23	0	0	0	0	0	0	0	0	2	1	1	0	0	1	3	1	1		1
	1	1061.23	0	1	1	1	1	1	0	1	2	2	0	1	1	2	3	1	2	8	2
	0	1719.02	1	0	0	0	0	0	0	0	2	1	1	1	0	1	1	1	2		1
	1	912.027	1	0	0	0	0	0	0	0	2	2	0	0	0	1	3	1	1		1
	0	1178.68	1	0	0	0	0		1	0	1	2	1	1	0	1	3	0	1		2
	1	912.027	1	1	0	0	0	3	1	0	2	1	0	0	1	1	3	0	1		2
	1	912.027	1	1	0	1	0	0	0	1	2	1	0	0	1	2	2	1	1	7	3
	0	1178.68	0	0	0	0	1	1	0	0	2	1	0	0	1	1	2	0	1		1
	1	872.344	0	0	0	0	0	0	1	1	2	1	0	1	0	2	3	1	1		3
	0	1283.78	1	0	0	0	0	3	0	1	1	1	0	1	0	1	3	0	1		2
	1	872.344	0	1	0	0	0	2	0	0	2	1	0	1	0	1	3	1	1		1
	0	1178.68	1	1	0	0	1	2	0	1	1	1	1	1	0	1	3	1	1		1
	0	1283.78	1	0	0	0	0	3	0	1	1	1	1	0	1	1	3	0	1		2
	0	1178.68	1	0	0	0	0	1	0	0	1	1	0	0	0	1	3	0	1		1
	0	1178.68	1	1	0	0	0	0	1	1	1	1	0	1	0	1	3	1	1		2
	1	872.344	1	0	0	0	0	3	1	1	2	2	0	0	1	2	2	0	1		2
	1	872.344	0	1	0	1	0	3	0	0	1	1	0	0	1	2	3	1	1	8	3
	1	912.027	0	1	0	1	0	3	0	1	2	2	0	1	1	2	2	1	1	5	3
	1	903.613	0	0	1	0	0	0	0	0	2	1	0	0	0	1	3	1	2		2
	1	903.613	0	1	1	0	0		0	0	2		0	0	0	2	3	1	2		1
	1	778.651	0	1	0	0	0	2	0	0	1	1	0	0	0	2	3	1	2		2
	0	1261.28	1	1	1	0		0	0	0	2	2	1	0	0	2	3	1	2		1
	1	942.27	0	1	0	0	0	0	0	0	1	1	0	0	1	1	3	1	1		1
	0	1587.94	1	0	1	0	0	0	0	0	1	2	0	1	0	2	3	1	1		1
	1	603.493	0	1	0	0	0	1	0	1	2	2	0	1	0	1	3	1	1		3
	1	916.638	0	1	0	0		3	0	0	1	1	0	0	0	2	2	1	2		2
	1	882.6	0	1	0	0	1		0	0	1	1	0	1	0	2		0	2		1
	0	1429.66	0	1	1				0	0			0	1	0	2			2		1
	1	1068.06	0	0	0	0	1		0	0	2	1	0	1	0	2	1	1	1		3
	1	882.6	0	1	0	0	0		0	0	1	1	1	0	0	1	3	1	2		1
	1	1068.06	0	0	0	0	0	3	0	0	1	1	0	0	0	2	3	0	1		3
	0	1429.66	1	0	0	0	0	0	1	0	1	2	0	0	0	2	3	0	2		3
	1	882.6		1	0	0	0	3	1	0		2	0	0	0	1		0	2		2
	0	1429.66	1	1	0	0	0	2	0	0	2		0	1	0	1	3	0	2		2
	1	1068.06	0	1	0	1	1	0	1	0	2		0	0	1	1	3	0	1	6	2
	1	882.601	1	1	0	1	0	1	0	0	1	1	0	0	0	1	2	1	2	7	2
	1	882.6	0	1	0	0	0	0	0	0	1	1	0	0	1	1	3	1	2		2
	1	834.748	0	1	0	1	0	1	0	0	1	1	0	1	0	1	2	0	1	2	3
	0	1080.38	0	0	0	0	0	1	1	0	2	1	1	1	0	2	3	0	1
	1	963.264	0	1	0	0	0	0	1	0	1	1	0	1	1	1	3	0	1		1
	0	1355.9	1	0	0	1	0	0	0	0	2	1	0	1	0	1	3	0	1	2	1
	1	807.885	0	1	0	1	0	3	0	0	1	1	0	1	1	1	2	0	1	6	2
	0	1459.22	0	1	0	1	0	0	0	0	1	1	0	0	1	2	3	1	2	1	1
	1	900.849	0	1	1	1	0	2	0	0	1	1	0	0	1	2	3	1	2	2	3
	0	1459.22	0	1	0	1	0	0	0	0	1	1	1	1	0	2	3	1	2	2	1
	1	900.85	0	0	0	1	0	0	0	0	1	1	0	0	0	2	3	1	2	4	2
	0	1459.22	0	0	1	1	0	1	0	0	1	1	0	0	0	2	3	1	2	2	2
	1	792.944	0	1	0	1	0	0	0	0	1	2	0	0	0	2	3	1	2	10	3
	1	959.565	0	1	0	0	0	0	1	0	1	2	0	0	0	2	2	1	1		1
	1	959.565	0	0	0	0	0	0	1	0	1	2	0	0	0	2	3	1	1		3
	0	1284.43	0	1	0	1	0	3	0	0	1	1	0	0	1	2	1	1	2	10	3
	1	792.944	0	1	0	0	0	3	1	0	1	1	0	0	0	2	1	0	2		3
	1	792.943	0	1	1	0	0	1	1	1	2	1	0	0	1	2	2	1	2		2
	0	1617.09	0	1	0	0	0	0	0	0	2	1	1	1	0	1	3	0	1		3
	1	959.565	0	0	0	0	0	2	1	0	1	1	0	0	1	1	3	1	1		3
	1	792.944	0	1	0	1	0	2	0	0	1	1	0	0	1	1	3	1	2	5	1
	1	792.944	0	1	0	0	0	0	1	0	1	1	0	0	1	1	3	1	2		2
	1	906.775	0	0	1	0	0	3	1	1	1	1	0	1	1	2	1	1	1		1
	1	906.775	0	1	0	1	1	2	0	1	1	1	0	1	1	2	1	1	1	7	3
	0	1173.6	0	1	0	0	0	3	0	1	1	2	0	1	1	2	1	0	1		2
	1	906.775	0	1	1	1	0	3	1	1		2	0	0	1	2	3	1	1	10	3
	0	459.219	1	0	0	0	0	0	1	0	1	2	1	0	0	1	1	1	1		1
	0	1173.6	0	0	0	1	1	1	0	1	2	2	1	1	0	2	3	1	1	7	1
	1	906.775	0	1	0	0	1	2	1	1	2	1	0	0	0	1	1	1	1
	0	1173.6	0	0	0	0	0	3	0	0	2	2	0	1	0	2	3	1	1		1
	1	878.794	0	0	0	0	0	0	0	0	1	1	0	0	0	1	3	1	2		2
	0	1423.5	0	0	0	0	0	1	0	0	1	1	0	0	0	2	1	1	2		1
	0	1792.18	1	0	0	0	0	0	1	0	2	1	1	0	1	2	3	1	1		3
	1	1063.46	0	0	0	0	0	0	0	0	1	1	1	0	0	2	3	1	1		3
	1	1063.46	0	1	0	0	0	2	1	1	1	1	0	0	0	2	1	0	1		3
	1	878.794	0	1	1				0	0	2		0	0	1	2		1	2		1
	0	1792.18	1	0	0	1	0	0	0	0	2	1	0	1	1	1	3	1	1	9	3
	1	1063.46	0	1	0	1	0	2	1	0	2	1	0	0	0	1	2	1	1	6	2
	1	1063.46	0	1	0	1	1	2	1	0	2	1	0	0	1	2	1	1	1	7	2
	0	619.188	0	0	1	0	1	0	0	1	1	1	0	0	0	2	3	1	2		2
	1	833.778	0	1	0	0	0	3	0	0	1	2	0	0	0	1	1	1	2		2
	1	1008.98	0	0	0	0	1	3	0	1	2	2	0	0	1	2	3	1	1		3
	1	833.778	0	1	1	0	0	0	0	1	1	1	0	1	1	2		1	2		2
	0	1700.37	0	0	0	0	0	1	1	0	1	2	0	0	0	2	3	1	1		2
	1	1008.98	0	1	0	0	0	3	0	1	1	2	0	0	0	2	1	1	1		1
	1	833.778	0	1	0	1	0	3	1	1	1	1	0	0	0	2	3	1	2	4	2
	0	1700.37	0	1	0	1	0	3	0	0	2	2	1	1	1	2	1	1	1	8	1
	1	1008.98	0	1	0	0	1	0	0	1	1	1	0	0	1	2	2	1	1		1
	1	382.254	0	0	1	0	0	0	0	1	1	2	0	1	0			1	2		1
	1	597.346	0	1	1				0	0	1		0	0	1		3	1	2		2
	1	597.349	0	1	0	0	0	0	0	1	1	1	0	0	0	1	2	1	2		3
	1	597.349	0	1	0	1	0	3	1	0	1	2	0	1	0	2	2	1	2	5	3
	0	1218.2	0	1	0	0	0	1	0	1	2	2	0	1	0	2	3	1	1		1
	1	722.87	0	0	0	0	0	3	1	1	2	1	0	0	0	2	2	1	1		1
	1	722.87	0	1	0	0	0	3	1	1	1	1	0	0	1	1	2	1	1		3
	0	619.188	0	0	0	0	0	3	0	0	1	1	0	1	0	2	3	1	2		3
	1	382.254	0	1	1				0	0	1	1	0	0	1			1	2		1
	0	595.341		0	1			2	0			1							2		1
	1	333.166	0	1	1				0	0	2	2	0	0	1			1	2		2
	0	619.188	0	0	1	1	1	0	1	0	1	1	0	1	1	2	3	1	2	2	2
	1	734.465	0	1	0	0	0	0	0	0	1	1	0	0	0	1	3	1	2		3
	0	1566.71	0	0	0	0	0	2	1	0	1	2	0	0	0	1	2	1	1		1
	1	768.239	0	0	0	1	0	0	0	0	1	1	0	0	0	2	3	1	2	8	3
	1	929.669	0	0	0	0	0	3	1	0	1	1	0	0	0	1	3	1	1		1
	1	768.238	0	1	0	1	0	0	0	0	1	1	0	0	1	1	3	0	2	7	1
	1	929.669	1	1	0	0	0	0	0	0	1	1	0	0	0	2	3	1	1		1
	1	1488.63	0	0	0	1	0	3	0	1	1	2	0	0	0	1	2	1	1	8	1
	1	1488.63	0	1	0	1	0	3	0	1	2	1	0	0	1	1	1	1	1	5	3
	1	1488.63	1	0	0	0	0	3	0	1	1	2	0	0	0	1	2	0	1		1
	0	1926.67	0	1	0	0	0	3	0	1	2	1	0	1	0	1	2	1	1		3
	0	1926.67	0	1	0	0	0	3	0	1	2	1	0	1	0	2	2	0	1		1
	1	1488.63	0	1	0	0	0	3	0	1	2	2	0	1	0	1	2	1	1		2
	0	1926.67	1	1	0	1	0	2	0	0	1	1	0	0	1	1	2	1	1	9	2
	1	1102.25	1	1	0	0	0	0	0	0	1	2	0	1	0	2	2	0	1		1
	1	1102.25	1	0	0	1	0	1	0	0	1	2	0	0	0	1	2	0	1	6	3
	1	663.813	0	0	0	0	0	2	1	1	2	2	1	1	0	1	1	1	1		2
	0	896.924	0	0	0	0	0	0	0	0	1	2	0	1	1	2	2	0	1		1
	1	1102.25	0	0	0	1	1	0	0	1	1	1	0	1	0	1	1	1	1	2	1
	0	896.924	1	0	0	0	0	0	1	0	2	1	0	1	0	2	3	1	1		3
	1	1102.25	0	1	0	0	0	3	0	0	2	1	0	0	0	1	2	0	1		1
	1	663.813	0	0	0	1	1	0	1	1	2	1	0	1	1	2	3	0	1	10	2
	0	896.924	0	1	0	0	0	3	0	1	1	1	0	1	1	1	3	0	1		3
	0	896.924	0	0	0	0	0	0	0	0	2	1	0	1	0	2	3	0	1		3
	0	896.924	1	1	0	0	0	2	1	0	1	2	0	1	1	2	3	1	1		2
	1	663.813	1	1	0	0	0	3	1	0	2	2	0	0	0	1	2	0	1		1
	0	1551.54	1	1	0	1	0	0	0	0	1	2	0	1	1	2	3	0	1	8	1
	1	1102.25	1	0	0	1	0	0	0	1	1	1	0	0	0	2	2	1	1	10	2
	1	663.813	0	0	0	0	0	2	1	1	2	2	0	0	1	2	2	1	1		1
	0	896.924	0	0	0	0	0	3	0	1	2	2	1	1	0	2	2	1	1		3
	1	663.813	1	1	0	1	0	0	0	0	2	2	0	0	1	2	2	0	1	8	3
	1	663.813	1	0	0	0	0	3	0	0	1	1	0	1	0	1	3	0	1		3
